# Supplementary material for: Human hair follicle transcriptome profiling: a minimally invasive tool to assess molecular adaptations upon low‐volume, high‐intensity interval training
Source: Physiol Rep. 2017 Dec 7;5(23):e13534. doi: 10.14814/phy2.13534 (PMC5727284; doi:10.14814/phy2.13534)
Supplement: Supplementary file 1 — Table S1. (A) Complete list for protein coding gene differential expression results, showing Gene ID, Gene Name, Chromosome, logFC (log2 transformed fold change), Overall average expression level, t value (moderated t‐statistics), raw P value, and FDR adjusted P value. (B) Complete list for miRNA differential expression results, showing Gene ID, Gene Name, Chromosome, logFC (log2 transformed fold change), Overall average expression level, t value (moderated t‐statistics), raw P value, and FDR adjusted P value. [file PHY2-5-e13534-s001.xlsx]

## Sheet: S1A DE for protein coding genes
Table S1A Complete list for protein coding gene DE results, shwoing Gene ID, Gene Name, Chromosome, logFC (log2 transformed fold change), Overall average expression level, t value (moderated t-statistics), raw p value, and FDR adjusted p value.
Gene ID	Gene Name	Chromosome	logFC	Overall average expresion level	t value	raw p value	FDR adjusted p value
ENSG00000082074.11	FYB	chr5	3.81706	-0.76828	8.49183	4.16e-07	0.00481401
ENSG00000155465.14	SLC7A7	chr14	3.95279	-1.08867	8.41111	4.69e-07	0.00481401
ENSG00000091262.10	ABCC6	chr16	-3.50281	-2.23221	-8.06348	7.92e-07	0.00559176
ENSG00000147003.5	TMEM27	chrX	-4.28294	-1.58191	-7.68133	1.43e-06	0.00578815
ENSG00000082126.13	MPP4	chr2	3.35642	-1.38571	7.40635	2.22e-06	0.00702308
ENSG00000134917.9	ADAMTS8	chr11	-3.07906	-1.62723	-7.38723	2.29e-06	0.00702308
ENSG00000117598.7	LPPR5	chr1	3.20326	-0.254687	7.31769	2.57e-06	0.00741172
ENSG00000170681.6	MURC	chr9	3.04434	-1.28129	7.1717	3.26e-06	0.00827754
ENSG00000187080.7	OR2AK2	chr1	3.27342	-1.2416	7.14447	3.41e-06	0.00827754
ENSG00000111058.3	ACSS3	chr12	2.89935	-2.09608	7.12512	3.52e-06	0.00827754
ENSG00000059804.11	SLC2A3	chr12	3.67328	-1.16715	6.96427	4.59e-06	0.0104261
ENSG00000186732.9	MPPED1	chr22	-3.16737	-2.35488	-6.86274	5.45e-06	0.0115391
ENSG00000010610.5	CD4	chr12	3.7977	-0.630871	6.77952	6.27e-06	0.0115974
ENSG00000226124.2	FTCDNL1	chr2	2.85915	-1.92245	6.65787	7.71e-06	0.0119592
ENSG00000198848.8	CES1	chr16	3.34366	-0.943987	6.60919	8.39e-06	0.012692
ENSG00000196433.7	ASMT	chrX	-3.62776	-2.46651	-6.52103	9.76e-06	0.0141062
ENSG00000146530.7	VWDE	chr7	3.21196	-1.47297	6.49347	1.02e-05	0.0144679
ENSG00000006638.7	TBXA2R	chr19	-3.14029	-2.47713	-6.40977	1.18e-05	0.0153719
ENSG00000102837.6	OLFM4	chr13	3.08312	-1.47297	6.30855	1.42e-05	0.01551
ENSG00000177494.5	ZBED2	chr3	3.10402	-1.14035	6.2532	1.56e-05	0.0162609
ENSG00000160867.10	FGFR4	chr5	-2.78086	-2.60396	-6.13113	1.94e-05	0.0178588
ENSG00000130755.8	GMFG	chr19	2.78129	-1.91939	6.10086	2.05e-05	0.0181653
ENSG00000179603.13	GRM8	chr7	2.90623	-2.33231	6.05854	2.21e-05	0.0181653
ENSG00000272214.1	AC079602.1	chr12	-3.57372	-2.19508	-6.0305	2.32e-05	0.0181653
ENSG00000144820.3	GPR128	chr3	3.56488	-0.533234	6.00959	2.41e-05	0.0181653
ENSG00000130045.11	NXNL2	chr9	-2.50595	-2.1156	-5.99894	2.46e-05	0.0181653
ENSG00000205923.2	CEMP1	chr16	-2.45671	-2.57251	-5.95083	2.68e-05	0.019007
ENSG00000204472.8	AIF1	chr6	3.25172	-0.841097	5.92118	2.83e-05	0.0193211
ENSG00000255275.3	RP13-279N23.2	chr1	-3.24295	-2.2942	-5.90881	2.89e-05	0.0193211
ENSG00000177103.9	DSCAML1	chr11	2.51766	-2.29288	5.8867	3.01e-05	0.0193383
ENSG00000230873.4	STMND1	chr6	-2.98108	-2.13095	-5.84248	3.26e-05	0.0200756
ENSG00000146859.6	TMEM140	chr7	2.65136	-1.83597	5.81256	3.45e-05	0.0200756
ENSG00000143199.13	ADCY10	chr1	2.47437	-1.87215	5.78327	3.64e-05	0.020648
ENSG00000147231.9	CXorf57	chrX	3.07807	-1.14304	5.78056	3.66e-05	0.020648
ENSG00000170959.10	DCDC1	chr11	3.28531	-1.00085	5.75922	3.8e-05	0.020648
ENSG00000101198.10	NKAIN4	chr20	-3.3075	-1.78327	-5.72786	4.03e-05	0.020648
ENSG00000257950.3	P2RX5-TAX1BP3	chr17	2.92126	-1.52948	5.70897	4.17e-05	0.0210302
ENSG00000125409.8	TEKT3	chr17	-3.47505	-2.66464	-5.69623	4.27e-05	0.0211238
ENSG00000174844.10	DNAH12	chr3	2.98119	0.545379	5.67393	4.45e-05	0.0215893
ENSG00000129194.3	SOX15	chr17	3.12564	-1.40796	5.65897	4.57e-05	0.021865
ENSG00000111181.8	SLC6A12	chr12	-2.3732	-2.72531	-5.61314	4.98e-05	0.0219811
ENSG00000244362.1	KRTAP19-7	chr21	3.34756	-1.08317	5.58071	5.29e-05	0.0228069
ENSG00000187492.4	CDHR4	chr3	3.51589	-1.09556	5.51803	5.94e-05	0.0240134
ENSG00000186452.6	TMPRSS12	chr12	-3.40057	-2.00396	-5.51295	6e-05	0.0240134
ENSG00000165490.8	C11orf82	chr11	3.85739	0.696647	5.51258	6.01e-05	0.0240134
ENSG00000102683.6	SGCG	chr13	2.54987	-1.8919	5.51039	6.03e-05	0.0240134
ENSG00000196844.4	PATE2	chr11	2.50447	-1.8919	5.50971	6.04e-05	0.0240134
ENSG00000123901.4	GPR83	chr11	2.71662	-1.39424	5.50581	6.08e-05	0.0240134
ENSG00000227921.1	AL353791.1	chr9	3.15786	-1.35235	5.49166	6.25e-05	0.0242783
ENSG00000187398.7	LUZP2	chr11	2.68598	-1.50835	5.48065	6.38e-05	0.0242783
ENSG00000183640.4	KRTAP8-1	chr21	1.94121	5.93116	5.39981	7.42e-05	0.0244994
ENSG00000116147.12	TNR	chr1	-2.67478	-2.80208	-5.30764	8.83e-05	0.0259993
ENSG00000105650.17	PDE4C	chr19	-2.67478	-2.80208	-5.30764	8.83e-05	0.0259993
ENSG00000166292.7	TMEM100	chr17	-2.64191	-2.86276	-5.28792	9.17e-05	0.0262611
ENSG00000035681.3	NSMAF	chr8	0.687657	6.60702	5.23879	0.000100698	0.0275851
ENSG00000258388.3	PPT2-EGFL8	chr6	2.95699	0.212907	5.23661	0.000101118	0.0275851
ENSG00000148516.17	ZEB1	chr10	2.37898	0.291534	5.21106	0.000106168	0.0278983
ENSG00000160886.9	LY6K	chr8	3.11335	-0.603404	5.20101	0.000108226	0.0278983
ENSG00000248874.1	C5orf17	chr5	2.79403	-2.26839	5.19461	0.000109558	0.0278983
ENSG00000166816.9	LDHD	chr16	-3.18393	-1.86177	-5.19066	0.000110387	0.0278983
ENSG00000106852.11	LHX6	chr9	2.43749	-1.94022	5.18967	0.000110598	0.0278983
ENSG00000150281.6	CTF1	chr16	-2.91353	-1.26741	-5.17584	0.000113562	0.0280888
ENSG00000091664.7	SLC17A6	chr11	-3.06504	-2.05989	-5.17058	0.00011471	0.0282628
ENSG00000156096.8	UGT2B4	chr4	2.54861	-1.48505	5.14957	0.000119422	0.0290453
ENSG00000186280.5	KDM4D	chr11	2.78021	-1.19028	5.1359	0.000122595	0.0290876
ENSG00000164287.8	CDC20B	chr5	-2.9744	-2.47713	-5.11496	0.000127623	0.0294999
ENSG00000203630.3	AL136531.1	chr20	2.20247	-2.42119	5.11259	0.000128205	0.0294999
ENSG00000258818.2	RNASE4	chr14	-2.73284	-1.49303	-5.10036	0.000131255	0.0298135
ENSG00000138823.8	MTTP	chr4	3.49378	0.144797	5.09789	0.000131881	0.0298337
ENSG00000160345.8	C9orf116	chr9	-2.63628	-2.04152	-5.09562	0.000132457	0.0298578
ENSG00000105290.7	APLP1	chr19	-1.89761	-2.60396	-5.07974	0.000136568	0.03035
ENSG00000087303.12	NID2	chr14	2.47785	-1.69852	5.05545	0.000143113	0.0305446
ENSG00000182747.4	SLC35D3	chr6	-2.59277	-2.95488	-5.04954	0.000144754	0.0305446
ENSG00000157999.5	ANKRD61	chr7	-2.59277	-2.95488	-5.04954	0.000144754	0.0305446
ENSG00000258429.1	PDF	chr16	-1.92637	-2.81743	-5.04811	0.000145152	0.0305446
ENSG00000175471.15	MCTP1	chr5	3.24321	0.194519	5.04654	0.000145594	0.0305446
ENSG00000156564.8	LRFN2	chr6	2.74714	-1.42513	5.03386	0.0001492	0.0308664
ENSG00000244242.1	IFITM10	chr11	2.65987	0.767265	5.00347	0.00015823	0.0309833
ENSG00000139915.14	MDGA2	chr14	2.83746	-0.725502	4.99498	0.00016085	0.0309833
ENSG00000002549.8	LAP3	chr4	0.503638	8.84653	4.99246	0.000161638	0.0309833
ENSG00000241978.5	AKAP2	chr9	2.44209	-2.23221	4.99205	0.000161765	0.0309833
ENSG00000136881.7	BAAT	chr9	2.12728	-2.43033	4.99081	0.000162155	0.0309833
ENSG00000176049.11	JAKMIP2	chr5	-1.80387	-2.81743	-4.98083	0.00016532	0.0309833
ENSG00000217442.3	SYCE3	chr22	-1.80387	-2.81743	-4.98083	0.00016532	0.0309833
ENSG00000187186.10	RP11-195F19.5	chr9	-2.01217	-2.72531	-4.98048	0.000165432	0.0309833
ENSG00000185467.7	KPNA7	chr7	-3.39847	-1.8515	-4.9702	0.000168761	0.0309833
ENSG00000099822.2	HCN2	chr19	3.11873	-0.615639	4.96696	0.000169823	0.0309833
ENSG00000196859.3	KRT39	chr17	1.00294	6.65303	4.96548	0.000170311	0.0309833
ENSG00000214102.3	WEE2	chr7	-2.26878	-2.92343	-4.96293	0.000171156	0.0309833
ENSG00000140623.9	2016-09-12	chr16	-2.30246	-2.86276	-4.95905	0.000172449	0.0309833
ENSG00000103742.7	IGDCC4	chr15	-3.26531	-0.995219	-4.95846	0.000172649	0.0309833
ENSG00000121318.2	TAS2R10	chr12	2.60886	-1.60964	4.95612	0.000173433	0.0309833
ENSG00000118777.6	ABCG2	chr4	2.47691	-1.60772	4.95405	0.000174133	0.0309833
ENSG00000269755.1	CTD-3105H18.18	chr19	-1.80553	-2.81743	-4.95219	0.00017476	0.0309833
ENSG00000134259.3	NGF	chr1	-1.83111	-2.75676	-4.94307	0.000177883	0.0309833
ENSG00000102854.10	MSLN	chr16	-3.95862	-2.89667	-4.93456	0.000180848	0.0309833
ENSG00000169347.12	GP2	chr16	2.65834	-1.26235	4.93314	0.000181347	0.0309833
ENSG00000172073.3	TEX37	chr2	-3.80625	-2.92343	-4.93088	0.000182146	0.0309833
ENSG00000130234.6	ACE2	chrX	2.59261	-2.33231	4.92912	0.000182772	0.0309833
ENSG00000185291.6	IL3RA	chrX	-2.00902	-2.37856	-4.92199	0.000185322	0.0309833
ENSG00000163618.13	CADPS	chr3	3.24612	-0.317065	4.91866	0.000186527	0.0309833
ENSG00000170396.6	ZNF804A	chr2	-2.27255	-2.92343	-4.91123	0.000189243	0.0309833
ENSG00000173988.8	LRRC63	chr13	-2.27255	-2.92343	-4.91123	0.000189243	0.0309833
ENSG00000177272.7	KCNA3	chr1	-3.59936	-2.0096	-4.9108	0.000189402	0.0309833
ENSG00000075035.5	WSCD2	chr12	2.54974	-1.66365	4.8999	0.000193462	0.031049
ENSG00000205549.4	C9orf92	chr9	2.15562	-2.22307	4.89713	0.000194509	0.031049
ENSG00000225556.1	C2CD4D	chr1	-1.76826	-2.90955	-4.88416	0.000199487	0.0311333
ENSG00000182885.12	GPR97	chr16	-2.7224	-2.31519	-4.88324	0.000199844	0.0311333
ENSG00000144476.5	ACKR3	chr2	2.39818	-1.38379	4.88246	0.000200146	0.0311333
ENSG00000077522.8	ACTN2	chr1	-3.40672	-2.99298	-4.87686	0.000202347	0.0311333
ENSG00000185955.4	C7orf61	chr7	2.44097	-1.43825	4.85598	0.000210758	0.0313463
ENSG00000114646.5	CSPG5	chr3	-2.63306	-1.88129	-4.84385	0.000215811	0.0313463
ENSG00000163884.3	KLF15	chr3	-2.73652	-2.55864	-4.84369	0.000215879	0.0313463
ENSG00000166368.2	OR2D2	chr11	-2.73652	-2.55864	-4.84369	0.000215879	0.0313463
ENSG00000177340.4	AC024940.1	chr12	-3.18472	-2.61931	-4.84075	0.000217121	0.0313463
ENSG00000140968.6	IRF8	chr16	2.70931	-1.17397	4.8387	0.000217994	0.0313463
ENSG00000204822.6	MRPL53	chr2	-2.10267	0.752849	-4.83793	0.000218324	0.0313463
ENSG00000183696.9	UPP1	chr7	1.81411	0.939382	4.8155	0.000228114	0.0313463
ENSG00000185414.15	MRPL30	chr2	-2.22475	-3.01555	-4.81008	0.000230544	0.0313463
ENSG00000197977.3	ELOVL2	chr6	-3.12992	-3.04136	-4.808	0.000231487	0.0313463
ENSG00000196503.2	ARL9	chr4	-2.1676	-2.52719	-4.80324	0.000233654	0.0313463
ENSG00000176125.3	UFSP1	chr7	-3.16621	-1.95558	-4.7986	0.000235787	0.0313463
ENSG00000121297.6	TSHZ3	chr19	-3.36888	-1.68957	-4.78036	0.00024437	0.0313463
ENSG00000185523.6	C1orf227	chr1	-2.22729	-3.01555	-4.77893	0.000245056	0.0313463
ENSG00000163794.6	UCN	chr2	-2.22729	-3.01555	-4.77893	0.000245056	0.0313463
ENSG00000163823.3	CCR1	chr3	-2.22729	-3.01555	-4.77893	0.000245056	0.0313463
ENSG00000178233.13	TMEM151B	chr6	-2.22729	-3.01555	-4.77893	0.000245056	0.0313463
ENSG00000217825.2	AC099552.4	chr7	-2.22729	-3.01555	-4.77893	0.000245056	0.0313463
ENSG00000111404.2	RERGL	chr12	-2.22729	-3.01555	-4.77893	0.000245056	0.0313463
ENSG00000268657.1	AL133373.1	chr14	-2.22729	-3.01555	-4.77893	0.000245056	0.0313463
ENSG00000179314.9	WSCD1	chr17	-2.22729	-3.01555	-4.77893	0.000245056	0.0313463
ENSG00000105278.6	ZFR2	chr19	-2.22729	-3.01555	-4.77893	0.000245056	0.0313463
ENSG00000101222.8	SPEF1	chr20	-2.22729	-3.01555	-4.77893	0.000245056	0.0313463
ENSG00000269407.1	AL096677.1	chr20	-2.22729	-3.01555	-4.77893	0.000245056	0.0313463
ENSG00000181333.11	HEPHL1	chr11	0.637477	9.86402	4.77791	0.000245546	0.0313463
ENSG00000111886.9	GABRR2	chr6	2.62058	-1.56721	4.7694	0.000249682	0.0313463
ENSG00000105877.13	DNAH11	chr7	1.38263	3.6161	4.76922	0.000249768	0.0313463
ENSG00000232671.2	RP11-126K1.2	chr1	-2.96407	-3.07149	-4.76805	0.000250341	0.0313463
ENSG00000048545.9	GUCA1A	chr6	-2.96407	-3.07149	-4.76805	0.000250341	0.0313463
ENSG00000185823.2	NPAP1	chr15	-2.96407	-3.07149	-4.76805	0.000250341	0.0313463
ENSG00000205364.3	MT1M	chr16	-2.96407	-3.07149	-4.76805	0.000250341	0.0313463
ENSG00000176399.3	DMRTA1	chr9	3.41028	-0.167312	4.76245	0.000253109	0.0315447
ENSG00000172482.4	AGXT	chr2	2.85005	-1.04173	4.74194	0.000263513	0.0323373
ENSG00000125462.12	C1orf61	chr1	2.23642	-1.9979	4.7342	0.000267555	0.0327167
ENSG00000151025.9	GPR158	chr10	2.83735	-1.09794	4.73405	0.000267634	0.0327167
ENSG00000183186.6	C2CD4C	chr19	-2.60961	-1.92017	-4.73187	0.000268784	0.0327942
ENSG00000175787.12	ZNF169	chr9	1.59247	1.65872	4.7087	0.000281318	0.0338659
ENSG00000158815.6	FGF17	chr8	-2.52874	-2.49232	-4.7034	0.000284272	0.0338659
ENSG00000179256.2	SMCO3	chr12	-2.46989	-2.60396	-4.69819	0.000287204	0.0338659
ENSG00000106823.8	ECM2	chr9	2.20863	-2.07027	4.69784	0.000287405	0.0338659
ENSG00000172640.2	OR10AD1	chr12	-3.03359	-2.4002	-4.69458	0.000289253	0.0338659
ENSG00000049323.11	LTBP1	chr2	-0.8943	5.27845	-4.69292	0.000290204	0.0338659
ENSG00000146049.1	KAAG1	chr6	-2.75675	-3.10768	-4.68343	0.000295682	0.0338659
ENSG00000182645.5	CCDC172	chr10	-2.75675	-3.10768	-4.68343	0.000295682	0.0338659
ENSG00000165805.5	C12orf50	chr12	-2.75675	-3.10768	-4.68343	0.000295682	0.0338659
ENSG00000182271.8	TMIGD1	chr17	-2.75675	-3.10768	-4.68343	0.000295682	0.0338659
ENSG00000176160.5	HSF5	chr17	-2.75675	-3.10768	-4.68343	0.000295682	0.0338659
ENSG00000186977.2	KRTAP19-5	chr21	2.05332	3.47611	4.67861	0.000298509	0.0341057
ENSG00000150977.9	RILPL2	chr12	3.44236	-0.0926822	4.6689	0.000304281	0.0345049
ENSG00000100665.7	SERPINA4	chr14	3.12872	-0.907122	4.6644	0.000306994	0.0347237
ENSG00000147117.7	ZNF157	chrX	2.61458	-2.70274	4.65893	0.000310325	0.0348163
ENSG00000213057.4	C1orf220	chr1	2.32349	-0.223245	4.65856	0.000310552	0.0348163
ENSG00000159307.14	SCUBE1	chr22	-2.3175	-1.99832	-4.65509	0.000312687	0.0348429
ENSG00000188596.5	C12orf55	chr12	2.22967	1.05942	4.65037	0.000315617	0.0350748
ENSG00000137965.6	IFI44	chr1	2.57097	-1.43409	4.63762	0.000323672	0.0357824
ENSG00000155052.14	CNTNAP5	chr2	-2.43749	-2.66464	-4.61011	0.000341769	0.0371508
ENSG00000177181.10	RIMKLA	chr1	3.14551	-1.11261	4.61006	0.000341803	0.0371508
ENSG00000150995.13	ITPR1	chr3	1.40199	2.68159	4.6064	0.000344289	0.0373471
ENSG00000183347.13	GBP6	chr1	2.90657	-1.00851	4.60341	0.000346333	0.0374715
ENSG00000099866.10	MADCAM1	chr19	-1.82665	-3.10768	-4.59534	0.000351918	0.0376605
ENSG00000184032.2	KRTAP20-2	chr21	3.0255	-2.16239	4.56141	0.000376404	0.0384517
ENSG00000197826.7	C4orf22	chr4	2.89894	-0.876095	4.5526	0.000383044	0.0384517
ENSG00000174123.6	TLR10	chr4	2.68514	-0.611055	4.54744	0.000386989	0.0384517
ENSG00000188501.7	LCTL	chr15	-2.49093	-3.153	-4.53881	0.000393684	0.0384517
ENSG00000152292.12	SH2D6	chr2	2.3123	-2.44094	4.5356	0.000396204	0.0384517
ENSG00000090932.6	DLL3	chr19	2.01515	-2.31372	4.53434	0.000397195	0.0384517
ENSG00000171227.6	TMEM37	chr2	2.48018	-1.45777	4.52705	0.000402992	0.0384517
ENSG00000150676.8	CCDC83	chr11	-1.72701	-3.01555	-4.52458	0.000404978	0.0384517
ENSG00000173262.7	SLC2A14	chr12	-1.72701	-3.01555	-4.52458	0.000404978	0.0384517
ENSG00000182261.3	NLRP10	chr11	2.49247	0.895873	4.52026	0.000408473	0.0384517
ENSG00000172155.7	LCE1D	chr1	3.07386	-1.8434	4.51816	0.000410183	0.0384517
ENSG00000259571.1	BLID	chr11	2.55545	-1.09355	4.51085	0.000416188	0.0384517
ENSG00000090382.2	LYZ	chr12	3.08972	-0.982094	4.5075	0.000418977	0.0384517
ENSG00000188984.7	AADACL3	chr1	2.60678	0.185932	4.50656	0.000419761	0.0384517
ENSG00000136206.3	SPDYE1	chr7	2.20224	-1.75904	4.47386	0.000448011	0.0384517
ENSG00000271092.1	RP11-57H12.6	chr1	-1.73191	-3.01555	-4.46757	0.000453658	0.0384517
ENSG00000113262.10	GRM6	chr5	-1.73191	-3.01555	-4.46757	0.000453658	0.0384517
ENSG00000135502.12	SLC26A10	chr12	-1.73191	-3.01555	-4.46757	0.000453658	0.0384517
ENSG00000183571.9	PGPEP1L	chr15	-1.73191	-3.01555	-4.46757	0.000453658	0.0384517
ENSG00000159212.8	CLIC6	chr21	2.39403	-1.27779	4.45915	0.000461339	0.0384517
ENSG00000073754.5	CD5L	chr1	-1.69583	-3.10768	-4.4561	0.00046416	0.0384517
ENSG00000269686.1	AC011755.1	chr2	-1.69583	-3.10768	-4.4561	0.00046416	0.0384517
ENSG00000138792.5	ENPEP	chr4	-1.69583	-3.10768	-4.4561	0.00046416	0.0384517
ENSG00000179111.4	HES7	chr17	-1.69583	-3.10768	-4.4561	0.00046416	0.0384517
ENSG00000268964.1	ERVV-2	chr19	-1.69583	-3.10768	-4.4561	0.00046416	0.0384517
ENSG00000111291.4	GPRC5D	chr12	1.05456	7.73193	4.4557	0.000464529	0.0384517
ENSG00000204928.1	GRXCR2	chr5	-1.75422	-2.95488	-4.45309	0.00046695	0.0384517
ENSG00000155428.8	TRIM74	chr7	-1.75422	-2.95488	-4.45309	0.00046695	0.0384517
ENSG00000141506.9	PIK3R5	chr17	2.36644	-1.50024	4.4515	0.00046844	0.0384517
ENSG00000124507.6	PACSIN1	chr6	2.35183	-2.75112	4.43528	0.000483854	0.0384517
ENSG00000181104.6	F2R	chr5	-1.15141	2.81252	-4.4335	0.000485578	0.0384517
ENSG00000128656.9	CHN1	chr2	-2.22457	0.0890248	-4.42967	0.000489306	0.0384517
ENSG00000188822.6	CNR2	chr1	-1.69978	-3.10768	-4.42729	0.000491643	0.0384517
ENSG00000143107.4	FNDC7	chr1	-1.69978	-3.10768	-4.42729	0.000491643	0.0384517
ENSG00000145358.2	DDIT4L	chr4	-1.69978	-3.10768	-4.42729	0.000491643	0.0384517
ENSG00000169402.11	RSPH10B2	chr7	-1.69978	-3.10768	-4.42729	0.000491643	0.0384517
ENSG00000253958.1	CLDN23	chr8	-1.69978	-3.10768	-4.42729	0.000491643	0.0384517
ENSG00000124935.3	SCGB1D2	chr11	-1.69978	-3.10768	-4.42729	0.000491643	0.0384517
ENSG00000175311.5	ANKS4B	chr16	-1.69978	-3.10768	-4.42729	0.000491643	0.0384517
ENSG00000205362.6	MT1A	chr16	-1.69978	-3.10768	-4.42729	0.000491643	0.0384517
ENSG00000212734.4	C17orf100	chr17	-1.69978	-3.10768	-4.42729	0.000491643	0.0384517
ENSG00000133433.6	GSTT2B	chr22	-1.69978	-3.10768	-4.42729	0.000491643	0.0384517
ENSG00000112218.7	GPR63	chr6	2.36079	0.130943	4.41391	0.000504964	0.0384517
ENSG00000141574.3	SECTM1	chr17	-2.90994	-2.05213	-4.41297	0.000505908	0.0384517
ENSG00000189233.7	NUGGC	chr8	-2.96978	-0.706294	-4.41042	0.000508498	0.0384517
ENSG00000079435.5	LIPE	chr19	-2.49292	-1.24653	-4.4099	0.000509028	0.0384517
ENSG00000268965.1	AC061992.1	chr17	2.28898	-1.72433	4.40601	0.000512998	0.0384517
ENSG00000273079.1	GRIN2B	chr12	2.03235	-0.517418	4.40183	0.00051731	0.0384517
ENSG00000106336.8	FBXO24	chr7	-1.96363	-2.95488	-4.39824	0.000521038	0.0384517
ENSG00000126861.4	OMG	chr17	-1.96363	-2.95488	-4.39824	0.000521038	0.0384517
ENSG00000158077.4	NLRP14	chr11	-2.19321	-2.81743	-4.39279	0.000526749	0.0384517
ENSG00000021852.8	C8B	chr1	-1.78613	-2.87337	-4.39	0.000529697	0.0384517
ENSG00000109758.4	HGFAC	chr4	-1.78613	-2.87337	-4.39	0.000529697	0.0384517
ENSG00000158865.8	SLC5A11	chr16	-1.78613	-2.87337	-4.39	0.000529697	0.0384517
ENSG00000167614.9	TTYH1	chr19	2.61628	-1.59036	4.38827	0.000531538	0.0384517
ENSG00000164694.12	FNDC1	chr6	2.73996	-0.997669	4.38282	0.00053737	0.0384517
ENSG00000166960.12	CCDC178	chr18	2.41683	-2.52719	4.37371	0.000547259	0.0384517
ENSG00000198885.5	ITPRIPL1	chr2	2.43238	-0.433054	4.37056	0.000550717	0.0384517
ENSG00000105928.9	DFNA5	chr7	-1.89282	2.08731	-4.36237	0.000559832	0.0384517
ENSG00000178460.13	MCMDC2	chr8	-2.72785	0.194251	-4.35933	0.000563259	0.0384517
ENSG00000107872.8	FBXL15	chr10	-3.04508	-0.984608	-4.35731	0.000565534	0.0384517
ENSG00000146215.9	CRIP3	chr6	-1.79836	-2.84324	-4.3548	0.000568393	0.0384517
ENSG00000100490.5	CDKL1	chr14	1.64986	2.12616	4.35436	0.000568893	0.0384517
ENSG00000270800.1	RPS10-NUDT3	chr6	-2.1418	-3.21367	-4.35197	0.00057163	0.0384517
ENSG00000131203.8	IDO1	chr8	-2.1418	-3.21367	-4.35197	0.00057163	0.0384517
ENSG00000179058.5	C9orf50	chr9	-2.1418	-3.21367	-4.35197	0.00057163	0.0384517
ENSG00000185087.7	FAM169B	chr15	-2.1418	-3.21367	-4.35197	0.00057163	0.0384517
ENSG00000141294.5	LRRC46	chr17	-2.1418	-3.21367	-4.35197	0.00057163	0.0384517
ENSG00000187715.9	KBTBD12	chr3	2.23658	1.35159	4.34561	0.000578958	0.038789
ENSG00000258405.5	ZNF578	chr19	-1.76169	1.89614	-4.34362	0.000581278	0.0388404
ENSG00000215033.3	AL603965.1	chr10	2.07722	-1.97815	4.34131	0.000583977	0.0389524
ENSG00000176732.6	PFN4	chr2	2.03738	-2.07027	4.33962	0.000585965	0.039044
ENSG00000019169.9	MARCO	chr2	2.66663	-1.89988	4.33586	0.000590395	0.039288
ENSG00000128482.11	RNF112	chr17	-2.42251	-2.25304	-4.33395	0.00059266	0.0393253
ENSG00000182591.4	KRTAP11-1	chr21	0.913126	8.72949	4.3279	0.000599897	0.0396073
ENSG00000137273.3	FOXF2	chr6	-3.10571	-1.97815	-4.32557	0.000602712	0.0397021
ENSG00000141458.8	NPC1	chr18	0.612844	7.85875	4.32433	0.000604218	0.0397602
ENSG00000179431.5	FJX1	chr11	2.82813	-0.956538	4.31784	0.000612139	0.0401182
ENSG00000267060.1	PTGES3L	chr17	2.37501	-1.80584	4.31017	0.000621637	0.0406121
ENSG00000114113.2	RBP2	chr3	1.93511	-2.37439	4.30838	0.000623879	0.0406535
ENSG00000164483.12	SAMD3	chr6	-2.9255	-2.84324	-4.30762	0.000624828	0.0406535
ENSG00000268172.1	AL590452.1	chr1	2.42416	-1.18567	4.30685	0.0006258	0.0406751
ENSG00000176907.3	C8orf4	chr8	1.8844	-2.61931	4.30542	0.000627606	0.040733
ENSG00000166788.5	SAAL1	chr11	0.968132	3.61969	4.29791	0.000637142	0.0412016
ENSG00000105255.6	FSD1	chr19	2.19663	-2.52245	4.29191	0.000644876	0.0415778
ENSG00000010438.12	PRSS3	chr9	1.19594	3.11169	4.29185	0.000644945	0.0415778
ENSG00000184304.10	PRKD1	chr14	2.16549	-0.349083	4.28487	0.000654061	0.0419543
ENSG00000180525.9	PRR26	chr10	-2.99289	-1.70435	-4.28105	0.000659101	0.0421394
ENSG00000172780.12	RAB43	chr3	1.8862	-2.23695	4.28086	0.000659359	0.0421394
ENSG00000258227.2	CLEC5A	chr7	2.00159	0.31277	4.28068	0.000659598	0.0421394
ENSG00000187959.5	CPSF4L	chr17	-2.14023	-2.58313	-4.27919	0.000661571	0.042223
ENSG00000185274.7	WBSCR17	chr7	2.1738	-1.67753	4.27752	0.000663807	0.0423232
ENSG00000183921.5	SDR42E2	chr16	-2.76838	-2.58313	-4.2748	0.000667444	0.0424274
ENSG00000161944.12	ASGR2	chr17	-2.76838	-2.58313	-4.2748	0.000667444	0.0424274
ENSG00000271303.1	SRXN1	chr20	-2.1948	-2.48456	-4.27304	0.000669809	0.0424313
ENSG00000117592.8	PRDX6	chr1	0.579606	7.05447	4.27263	0.000670359	0.0424313
ENSG00000021488.8	SLC7A9	chr19	-2.15293	-2.29288	-4.27178	0.00067151	0.0424313
ENSG00000135114.8	OASL	chr12	-2.12073	-2.61931	-4.26781	0.000676903	0.0426449
ENSG00000132563.11	REEP2	chr5	-1.98166	0.919986	-4.26278	0.000683785	0.0429094
ENSG00000121577.9	POPDC2	chr3	-3.11021	-0.96498	-4.26277	0.000683801	0.0429094
ENSG00000174527.5	MYO1H	chr12	2.57951	-1.89664	4.24889	0.000703171	0.0436695
ENSG00000261740.1	RP11-345J4.5	chr16	-2.09803	-2.66464	-4.24868	0.000703472	0.0436695
ENSG00000145194.13	ECE2	chr3	2.92441	-0.569261	4.24578	0.000707593	0.0436935
ENSG00000169507.5	SLC38A11	chr2	-2.65449	-2.05076	-4.24516	0.000708473	0.0436935
ENSG00000172367.11	PDZD3	chr11	2.27681	-2.553	4.24251	0.00071226	0.0437019
ENSG00000197181.7	PIWIL2	chr8	-2.41818	-1.78026	-4.24188	0.000713174	0.0437019
ENSG00000123999.4	INHA	chr2	3.07214	-1.09755	4.2399	0.000716026	0.0438071
ENSG00000095637.16	SORBS1	chr10	0.452407	7.07538	4.23123	0.000728632	0.0443224
ENSG00000131737.5	KRT34	chr17	1.60685	8.85101	4.22997	0.000730496	0.0443934
ENSG00000170423.8	KRT78	chr12	2.11732	0.829675	4.21641	0.000750728	0.0446855
ENSG00000145777.10	TSLP	chr5	-2.24057	-1.96777	-4.21536	0.00075232	0.0446855
ENSG00000162896.5	PIGR	chr1	2.63108	-1.81524	4.21514	0.000752665	0.0446855
ENSG00000188730.4	VWC2	chr7	2.34654	-1.65172	4.21174	0.000757834	0.0446855
ENSG00000185883.6	ATP6V0C	chr16	3.19972	-0.569828	4.21095	0.00075904	0.0446855
ENSG00000151364.11	KCTD14	chr11	2.62234	-0.762376	4.2068	0.000765433	0.0446855
ENSG00000157315.4	TMED6	chr16	2.34601	-1.37341	4.20262	0.000771904	0.0446855
ENSG00000184599.9	FAM19A3	chr1	-2.06812	-2.72531	-4.20176	0.00077325	0.0446855
ENSG00000182912.6	C21orf90	chr21	-2.06812	-2.72531	-4.20176	0.00077325	0.0446855
ENSG00000155026.12	RSPH10B	chr7	-2.17475	-2.72531	-4.20096	0.000774492	0.0446855
ENSG00000197576.9	HOXA4	chr7	-2.71969	-2.09476	-4.2001	0.000775835	0.0446855
ENSG00000204022.5	LIPJ	chr10	-2.05289	-1.36735	-4.18426	0.00080105	0.0446855
ENSG00000267561.1	RP5-1052I5.2	chr1	-1.72194	-2.61931	-4.18001	0.000807941	0.0446855
ENSG00000169085.7	C8orf46	chr8	2.64837	-1.15632	4.17716	0.000812606	0.0446855
ENSG00000155875.9	FAM154A	chr9	-1.66478	-2.46651	-4.17276	0.000819872	0.0446855
ENSG00000175463.7	TBC1D10C	chr11	-1.66478	-2.46651	-4.17276	0.000819872	0.0446855
ENSG00000141665.7	FBXO15	chr18	-2.07353	-2.43507	-4.16755	0.000828534	0.0446855
ENSG00000175538.6	KCNE3	chr11	2.1324	-1.64259	4.15169	0.00085552	0.0446855
ENSG00000170044.4	ZPLD1	chr3	2.36338	-2.81743	4.14236	0.000871814	0.0446855
ENSG00000170293.4	CMTM8	chr3	1.38754	2.6109	4.13972	0.000876477	0.0446855
ENSG00000188373.4	C10orf99	chr10	1.79788	0.166641	4.13931	0.000877213	0.0446855
ENSG00000161326.8	DUSP14	chr17	0.81477	6.61693	4.13236	0.00088962	0.0446855
ENSG00000162571.9	TTLL10	chr1	-2.60809	-1.91895	-4.12852	0.000896566	0.0446855
ENSG00000111837.7	MAK	chr6	2.5009	-2.3065	4.12226	0.000907996	0.0446855
ENSG00000131183.6	SLC34A1	chr5	-2.98095	-0.978859	-4.11866	0.000914626	0.0446855
ENSG00000042781.8	USH2A	chr1	2.56865	-0.711854	4.11829	0.000915308	0.0446855
ENSG00000158555.10	GDPD5	chr11	-1.56716	1.73521	-4.11825	0.000915384	0.0446855
ENSG00000164270.13	HTR4	chr5	1.8945	-2.23695	4.11553	0.000920443	0.0446855
ENSG00000213920.4	MDP1	chr14	-2.54836	-1.72702	-4.11269	0.000925751	0.0446855
ENSG00000147889.12	CDKN2A	chr9	2.53181	-0.656778	4.11005	0.000930712	0.0446855
ENSG00000127831.6	VIL1	chr2	-2.02033	-2.81743	-4.10734	0.000935836	0.0446855
ENSG00000249992.1	TMEM158	chr3	2.26397	-0.899559	4.10457	0.000941091	0.0446855
ENSG00000096996.11	IL12RB1	chr19	-2.34342	-2.57251	-4.10252	0.000945014	0.0446855
ENSG00000183117.13	CSMD1	chr8	2.63582	1.33562	4.10112	0.0009477	0.0446855
ENSG00000088386.11	SLC15A1	chr13	0.409993	8.40848	4.09949	0.000950821	0.0446855
ENSG00000244486.3	SCARF2	chr22	-1.81709	-2.38501	-4.09741	0.00095484	0.0446855
ENSG00000215910.3	C1orf167	chr1	-1.63513	-3.3058	-4.09636	0.000956865	0.0446855
ENSG00000119865.4	CNRIP1	chr2	-1.63513	-3.3058	-4.09636	0.000956865	0.0446855
ENSG00000163464.7	CXCR1	chr2	-1.63513	-3.3058	-4.09636	0.000956865	0.0446855
ENSG00000114771.9	AADAC	chr3	-1.63513	-3.3058	-4.09636	0.000956865	0.0446855
ENSG00000114204.10	SERPINI2	chr3	-1.63513	-3.3058	-4.09636	0.000956865	0.0446855
ENSG00000250254.1	PTTG2	chr4	-1.63513	-3.3058	-4.09636	0.000956865	0.0446855
ENSG00000164265.4	SCGB3A2	chr5	-1.63513	-3.3058	-4.09636	0.000956865	0.0446855
ENSG00000177468.5	OLIG3	chr6	-1.63513	-3.3058	-4.09636	0.000956865	0.0446855
ENSG00000187416.7	LHFPL3	chr7	-1.63513	-3.3058	-4.09636	0.000956865	0.0446855
ENSG00000122787.10	AKR1D1	chr7	-1.63513	-3.3058	-4.09636	0.000956865	0.0446855
ENSG00000156486.7	KCNS2	chr8	-1.63513	-3.3058	-4.09636	0.000956865	0.0446855
ENSG00000030304.8	MUSK	chr9	-1.63513	-3.3058	-4.09636	0.000956865	0.0446855
ENSG00000184709.7	LRRC26	chr9	-1.63513	-3.3058	-4.09636	0.000956865	0.0446855
ENSG00000197658.5	SLC22A24	chr11	-1.63513	-3.3058	-4.09636	0.000956865	0.0446855
ENSG00000180861.5	C12orf36	chr12	-1.63513	-3.3058	-4.09636	0.000956865	0.0446855
ENSG00000272822.1	RP11-302B13.5	chr12	-1.63513	-3.3058	-4.09636	0.000956865	0.0446855
ENSG00000273266.1	HOXC4	chr12	-1.63513	-3.3058	-4.09636	0.000956865	0.0446855
ENSG00000198033.7	TUBA3C	chr13	-1.63513	-3.3058	-4.09636	0.000956865	0.0446855
ENSG00000258512.1	RP11-796G6.2	chr14	-1.63513	-3.3058	-4.09636	0.000956865	0.0446855
ENSG00000186297.7	GABRA5	chr15	-1.63513	-3.3058	-4.09636	0.000956865	0.0446855
ENSG00000233812.2	AC139426.2	chr15	-1.63513	-3.3058	-4.09636	0.000956865	0.0446855
ENSG00000090659.13	CD209	chr19	-1.63513	-3.3058	-4.09636	0.000956865	0.0446855
ENSG00000132631.4	SCP2D1	chr20	-1.63513	-3.3058	-4.09636	0.000956865	0.0446855
ENSG00000268457.1	AL160175.1	chr20	-1.63513	-3.3058	-4.09636	0.000956865	0.0446855
ENSG00000198125.8	MB	chr22	-1.63513	-3.3058	-4.09636	0.000956865	0.0446855
ENSG00000101938.10	CHRDL1	chrX	-1.63513	-3.3058	-4.09636	0.000956865	0.0446855
ENSG00000204366.3	ZBTB12	chr6	2.06409	-0.871743	4.09607	0.000957441	0.0446855
ENSG00000171471.5	MAP1LC3B2	chr12	-2.60663	-2.36052	-4.09475	0.000959992	0.0447617
ENSG00000176236.4	C10orf111	chr10	-2.87854	-1.4536	-4.09222	0.000964933	0.0448243
ENSG00000137880.4	GCHFR	chr15	1.4813	1.59995	4.0876	0.000973998	0.0451269
ENSG00000196734.6	LCE1B	chr1	1.35454	3.98112	4.08626	0.00097665	0.0451518
ENSG00000171496.2	OR1L8	chr9	-2.02286	-2.81743	-4.08339	0.000982349	0.0451518
ENSG00000100346.13	CACNA1I	chr22	-2.02286	-2.81743	-4.08339	0.000982349	0.0451518
ENSG00000136048.9	DRAM1	chr12	-2.57957	-1.12997	-4.08055	0.000988008	0.0453137
ENSG00000169258.6	GPRIN1	chr5	2.19228	0.937893	4.07596	0.00099726	0.045624
ENSG00000162687.12	KCNT2	chr1	1.99557	-2.81743	4.07455	0.00100011	0.045624
ENSG00000169994.14	MYO7B	chr2	1.99557	-2.81743	4.07455	0.00100011	0.045624
ENSG00000020577.9	SAMD4A	chr14	-0.807215	4.01423	-4.07317	0.0010029	0.045624
ENSG00000114805.12	PLCH1	chr3	-1.59945	-2.61931	-4.07293	0.00100339	0.045624
ENSG00000258386.1	RP11-187E13.2	chr14	-2.75736	-2.58313	-4.07163	0.00100604	0.0457119
ENSG00000156097.8	GPR61	chr1	-2.34437	-2.57251	-4.06406	0.00102161	0.0462538
ENSG00000213171.2	LINGO4	chr1	2.80998	-1.46047	4.0624	0.00102506	0.0463771
ENSG00000161835.6	GRASP	chr12	2.55033	-0.97239	4.06066	0.00102866	0.046474
ENSG00000174669.7	SLC29A2	chr11	2.54417	-1.07832	4.05937	0.00103137	0.0465634
ENSG00000105048.12	TNNT1	chr19	-2.81923	-1.89988	-4.05742	0.00103546	0.0467148
ENSG00000150628.2	SPATA4	chr4	-2.07857	-2.81743	-4.05365	0.00104341	0.04694
ENSG00000242114.1	MTFP1	chr22	-2.58223	-2.40584	-4.05259	0.00104565	0.0469746
ENSG00000204071.5	TCEAL6	chrX	-1.84177	-2.13095	-4.04897	0.00105334	0.0472199
ENSG00000140488.10	CELF6	chr15	2.44261	-1.94962	4.04769	0.00105609	0.0473099
ENSG00000183423.7	LRIT3	chr4	1.80527	-1.31442	4.04247	0.00106734	0.0477404
ENSG00000248919.3	ATP5J2-PTCD1	chr7	-1.64642	-2.51331	-4.04178	0.00106884	0.0477462
ENSG00000070729.9	CNGB1	chr16	2.15157	-1.56551	4.04102	0.00107048	0.0477528
ENSG00000170477.8	KRT4	chr12	3.35741	-0.786531	4.03944	0.00107393	0.0478391
ENSG00000142583.13	SLC2A5	chr1	1.97873	-0.674739	4.03907	0.00107472	0.0478407
ENSG00000175520.8	UBQLN3	chr11	2.06479	-2.38501	4.03439	0.00108499	0.0482304
ENSG00000131738.5	KRT33B	chr17	1.15697	8.6687	4.03358	0.00108676	0.0482755
ENSG00000188037.6	CLCN1	chr7	-1.69783	-2.81743	-4.03075	0.00109303	0.0483847
ENSG00000141505.7	ASGR1	chr17	-1.69783	-2.81743	-4.03075	0.00109303	0.0483847
ENSG00000133067.13	LGR6	chr1	-3.20316	-0.981916	-4.02961	0.00109557	0.0483961
ENSG00000174945.9	AMZ1	chr7	2.46059	-1.31559	4.0163	0.00112557	0.0493782
ENSG00000154721.10	JAM2	chr21	2.50154	-2.10838	4.01179	0.00113593	0.049764
ENSG00000249222.1	ATP5L2	chr22	-1.81176	-0.260136	-4.01143	0.00113676	0.0497663
ENSG00000138115.9	CYP2C8	chr10	-2.25521	-2.08832	-4.01036	0.00113923	0.0497714
ENSG00000070540.8	WIPI1	chr17	0.471593	6.52817	4.00824	0.00114415	0.049858
ENSG00000180953.7	ST20	chr15	1.59281	1.16765	4.00823	0.00114417	0.049858
ENSG00000160593.13	AMICA1	chr11	2.57416	-0.905548	4.00798	0.00114476	0.049858
ENSG00000108370.11	RGS9	chr17	-2.7065	-2.06464	-4.00627	0.00114873	0.049918
ENSG00000185201.12	IFITM2	chr11	2.89598	-0.94705	4.00621	0.00114887	0.049918
ENSG00000123338.8	NCKAP1L	chr12	2.62583	-0.698909	4.00096	0.00116119	0.0504191
ENSG00000137473.13	TTC29	chr4	-2.25049	-2.38501	-3.98868	0.00119053	0.0512035
ENSG00000255587.3	RAB44	chr6	-2.54995	-2.46651	-3.98314	0.00120402	0.0515049
ENSG00000118473.17	SGIP1	chr1	2.38615	-0.332089	3.98114	0.00120893	0.0516799
ENSG00000183657.2	PP13439	chr3	1.67483	0.939139	3.96955	0.00123775	0.0527701
ENSG00000165548.6	TMEM63C	chr14	-2.09518	1.12309	-3.96363	0.00125276	0.0532207
ENSG00000196739.10	COL27A1	chr9	-0.724873	5.95549	-3.95803	0.0012671	0.0534125
ENSG00000178226.6	PRSS36	chr16	2.53108	-1.45878	3.95311	0.00127985	0.0538425
ENSG00000144331.14	ZNF385B	chr2	2.36876	-2.37439	3.95145	0.00128419	0.0539894
ENSG00000259066.1	RP11-371E8.4	chr14	-2.62225	-1.95864	-3.94316	0.00130602	0.0547262
ENSG00000115257.11	PCSK4	chr19	-2.4423	-1.99146	-3.93664	0.00132348	0.0554216
ENSG00000103253.13	HAGHL	chr16	-2.28702	-1.47941	-3.93581	0.00132572	0.0554259
ENSG00000130988.8	RGN	chrX	1.82883	-2.80208	3.93549	0.00132657	0.0554259
ENSG00000154589.2	LY96	chr8	2.45062	-1.1134	3.93531	0.00132708	0.0554259
ENSG00000159339.9	PADI4	chr1	2.00772	-1.11772	3.9347	0.00132873	0.0554585
ENSG00000120341.14	SEC16B	chr1	-1.84158	-1.83597	-3.92949	0.00134288	0.0559827
ENSG00000100836.6	PABPN1	chr14	-0.652725	6.89859	-3.92712	0.00134937	0.0560776
ENSG00000163803.8	PLB1	chr2	0.667509	7.14141	3.92056	0.00136754	0.0567113
ENSG00000259529.1	RP11-468E2.4	chr14	2.43931	-1.46303	3.92037	0.00136806	0.0567113
ENSG00000146955.6	RAB19	chr7	-2.33771	-1.37341	-3.91997	0.00136916	0.0567113
ENSG00000002587.5	HS3ST1	chr4	-2.04333	0.160988	-3.91743	0.00137628	0.0569199
ENSG00000054219.9	LY75	chr2	-1.68253	1.68316	-3.91639	0.0013792	0.0570036
ENSG00000198203.5	SULT1C2	chr2	2.47299	-1.8949	3.91581	0.00138082	0.0570335
ENSG00000269948.1	RP11-248J23.6	chr10	2.06855	-2.22307	3.91356	0.00138717	0.0572213
ENSG00000137098.9	SPAG8	chr9	2.70673	-0.650511	3.91127	0.00139364	0.0573766
ENSG00000007402.7	CACNA2D2	chr3	2.18982	0.248254	3.90754	0.00140427	0.0576651
ENSG00000145824.8	CXCL14	chr5	-0.578938	8.31642	-3.90492	0.00141179	0.0578927
ENSG00000197889.5	MEIG1	chr10	2.0352	-2.42119	3.90311	0.001417	0.0578927
ENSG00000100012.7	SEC14L3	chr22	2.48816	-1.23728	3.90279	0.00141793	0.0578927
ENSG00000142224.11	IL19	chr1	2.06597	-2.87337	3.90182	0.00142075	0.0578927
ENSG00000244624.2	KRTAP20-1	chr21	2.06597	-2.87337	3.90182	0.00142075	0.0578927
ENSG00000186603.4	HPDL	chr1	-2.58228	-2.27901	-3.90081	0.00142366	0.0579744
ENSG00000115423.14	DNAH6	chr2	-1.58031	2.27327	-3.8993	0.00142807	0.0581166
ENSG00000181449.2	SOX2	chr3	1.86755	-2.52245	3.89724	0.00143406	0.0582279
ENSG00000212901.2	KRTAP3-1	chr17	1.75322	8.2423	3.8946	0.00144181	0.0583934
ENSG00000124641.10	MED20	chr6	-0.845315	3.81389	-3.8926	0.00144769	0.0585029
ENSG00000176463.9	SLCO3A1	chr15	-0.635782	6.33314	-3.89178	0.0014501	0.0585631
ENSG00000244731.3	C4A	chr6	-2.38843	-2.31372	-3.88916	0.00145786	0.0588393
ENSG00000164867.6	NOS3	chr7	2.66741	-0.60734	3.88859	0.00145958	0.0588712
ENSG00000269155.1	AL009178.1	chr6	2.35817	-1.02977	3.88803	0.00146125	0.0589011
ENSG00000029534.15	ANK1	chr8	2.4016	-1.62789	3.88308	0.00147605	0.0594224
ENSG00000234776.1	C11orf94	chr11	-2.09272	-2.23221	-3.88236	0.00147821	0.0594341
ENSG00000203546.3	RP11-176H8.1	chr14	-2.88757	-1.79391	-3.87862	0.00148953	0.059833
ENSG00000264187.1	RP11-45M22.4	chr17	1.92159	-1.58191	3.87432	0.00150266	0.0602268
ENSG00000263053.3	RP11-1055B8.6	chr17	-2.0276	-2.52719	-3.87017	0.00151542	0.0606787
ENSG00000154146.8	NRGN	chr11	1.89101	-1.86652	3.86719	0.00152468	0.0608757
ENSG00000235631.1	RNF148	chr7	2.55383	-1.54842	3.86047	0.0015457	0.0615264
ENSG00000240542.2	KRTAP9-1	chr17	2.67005	-1.12303	3.86046	0.00154573	0.0615264
ENSG00000176909.7	MAMSTR	chr19	2.61692	-0.370034	3.85515	0.00156257	0.06208
ENSG00000188613.5	NANOS1	chr10	1.30815	3.2905	3.84846	0.00158405	0.0626204
ENSG00000198851.5	CD3E	chr11	2.445	-0.900041	3.84613	0.00159158	0.062879
ENSG00000159495.7	TGM7	chr15	2.13292	-1.84958	3.84538	0.00159403	0.0628973
ENSG00000139714.8	MORN3	chr12	2.20065	0.493436	3.83726	0.00162065	0.0637104
ENSG00000115641.14	FHL2	chr2	-0.946102	5.21295	-3.83546	0.00162662	0.0639055
ENSG00000099904.11	ZDHHC8	chr22	-1.82614	2.14876	-3.82966	0.001646	0.0644415
ENSG00000186628.8	FSD2	chr15	1.81821	-2.55864	3.82895	0.00164837	0.0644415
ENSG00000100060.13	MFNG	chr22	-2.34286	-2.17153	-3.82524	0.0016609	0.0647719
ENSG00000154485.4	MMP21	chr10	2.33816	-2.23695	3.82454	0.0016633	0.0647861
ENSG00000111799.16	COL12A1	chr6	-0.449294	7.91341	-3.82301	0.00166848	0.064829
ENSG00000221866.5	PLXNA4	chr7	2.18813	0.835148	3.82219	0.00167127	0.0648978
ENSG00000038945.10	MSR1	chr8	2.31169	-1.14948	3.81874	0.00168308	0.0652369
ENSG00000215915.5	ATAD3C	chr1	2.68488	-1.68317	3.81413	0.001699	0.0656938
ENSG00000175899.10	A2M	chr12	2.33843	1.36255	3.81327	0.00170199	0.0657693
ENSG00000107796.8	ACTA2	chr10	1.98405	-0.753973	3.81277	0.00170373	0.0657963
ENSG00000134339.4	SAA2	chr11	-2.33049	-2.0096	-3.80999	0.00171345	0.0661317
ENSG00000162669.11	HFM1	chr1	2.11231	-1.54764	3.80614	0.00172697	0.066514
ENSG00000269120.1	AL133318.1	chr13	1.88118	-0.280967	3.80555	0.00172904	0.066514
ENSG00000118514.9	ALDH8A1	chr6	1.27982	2.02499	3.80521	0.00173024	0.066514
ENSG00000124491.11	F13A1	chr6	2.33496	-1.77731	3.79259	0.00177542	0.0680035
ENSG00000254122.1	PCDHGB7	chr5	0.906967	3.79576	3.79247	0.00177586	0.0680035
ENSG00000204361.7	NXPE2	chr11	2.29474	-1.87215	3.7884	0.00179069	0.0684068
ENSG00000099957.12	P2RX6	chr22	-2.28458	-0.436237	-3.78721	0.00179504	0.0685316
ENSG00000197568.9	HHLA3	chr1	-2.97107	-0.893886	-3.78433	0.00180562	0.068853
ENSG00000126262.4	FFAR2	chr19	1.76827	-2.36052	3.77799	0.00182917	0.0694177
ENSG00000196338.8	NLGN3	chrX	-1.91269	-1.80278	-3.77764	0.00183049	0.0694264
ENSG00000171103.6	TRMT61B	chr2	-0.965886	3.56459	-3.77455	0.00184207	0.0697409
ENSG00000165655.14	ZNF503	chr10	-1.2503	3.29295	-3.77413	0.00184367	0.0697599
ENSG00000162746.10	FCRLB	chr1	-2.06276	-2.46088	-3.77191	0.00185206	0.069994
ENSG00000176723.5	ZNF843	chr16	-2.06276	-2.46088	-3.77191	0.00185206	0.069994
ENSG00000006534.11	ALDH3B1	chr11	-2.43994	-1.78327	-3.77006	0.00185906	0.0702168
ENSG00000164082.10	GRM2	chr3	1.78939	-0.233962	3.76599	0.00187459	0.0706774
ENSG00000161647.14	MPP3	chr17	1.89837	0.538954	3.76514	0.00187785	0.0707422
ENSG00000204516.5	MICB	chr6	1.67639	-2.17627	3.76496	0.00187853	0.0707422
ENSG00000267228.2	IER3IP1	chr18	-1.98234	-2.61931	-3.76417	0.00188159	0.070787
ENSG00000111249.9	CUX2	chr12	-2.98484	-2.10838	-3.76033	0.00189641	0.0712733
ENSG00000124217.3	MOCS3	chr20	-0.987645	2.83886	-3.76004	0.00189753	0.0712733
ENSG00000183160.8	TMEM119	chr12	-2.09888	-2.09476	-3.75872	0.00190266	0.0713126
ENSG00000125966.8	MMP24	chr20	2.26081	-2.46651	3.75682	0.00191007	0.0713577
ENSG00000100473.11	COCH	chr14	1.74485	-2.86276	3.75468	0.00191845	0.0713577
ENSG00000271321.1	CTAGE6	chr7	-1.76427	-1.98444	-3.75341	0.00192344	0.0714839
ENSG00000149150.4	SLC43A1	chr11	-2.24173	-1.74384	-3.75324	0.0019241	0.0714839
ENSG00000146021.10	KLHL3	chr5	0.959406	3.28587	3.75159	0.0019306	0.0716839
ENSG00000047662.4	FAM184B	chr4	2.23171	0.650281	3.75059	0.00193454	0.0717396
ENSG00000196188.6	CTSE	chr1	1.70636	-2.23695	3.74961	0.00193842	0.0717396
ENSG00000151023.12	ENKUR	chr10	-2.28415	-2.51184	-3.7495	0.00193888	0.0717396
ENSG00000185966.3	LCE3E	chr1	1.18685	2.95182	3.74459	0.00195844	0.0722533
ENSG00000173253.10	DMRT2	chr9	-2.91631	-2.81743	-3.74402	0.00196073	0.0722956
ENSG00000144712.7	CAND2	chr3	1.84159	0.0624818	3.7427	0.00196601	0.0724438
ENSG00000181885.14	CLDN7	chr17	2.40438	-1.47028	3.74045	0.00197507	0.0725719
ENSG00000116031.7	CD207	chr2	1.63102	2.11035	3.73942	0.00197923	0.0726827
ENSG00000164236.7	ANKRD33B	chr5	2.44267	-1.78195	3.73305	0.0020052	0.073509
ENSG00000142698.10	C1orf94	chr1	2.11984	-2.491	3.73263	0.00200693	0.0735299
ENSG00000214140.6	PRCD	chr17	2.53669	-1.63976	3.7302	0.00201692	0.0736605
ENSG00000159167.7	STC1	chr8	2.04678	-1.557	3.72947	0.0020199	0.0736605
ENSG00000168282.4	MGAT2	chr14	-0.829	3.31129	-3.72863	0.0020234	0.0736605
ENSG00000182185.14	RAD51B	chr14	-0.720702	3.91497	-3.72851	0.00202389	0.0736605
ENSG00000152208.7	GRID2	chr4	-1.60106	-3.10768	-3.72755	0.00202788	0.0736605
ENSG00000265944.1	RP11-865B13.1	chr18	-1.60106	-3.10768	-3.72755	0.00202788	0.0736605
ENSG00000125965.4	GDF5	chr20	-1.60106	-3.10768	-3.72755	0.00202788	0.0736605
ENSG00000167588.8	GPD1	chr12	1.94476	-1.82535	3.72403	0.00204252	0.0740415
ENSG00000130544.7	ZNF557	chr19	0.865723	3.76003	3.72353	0.0020446	0.0740415
ENSG00000166073.4	GPR176	chr15	2.06433	1.06967	3.72346	0.0020449	0.0740415
ENSG00000126759.8	CFP	chrX	2.48089	-0.996914	3.72304	0.00204668	0.0740415
ENSG00000168356.7	SCN11A	chr3	1.61951	-2.43507	3.72028	0.00205827	0.0740415
ENSG00000242852.2	ZNF709	chr19	1.61951	-2.43507	3.72028	0.00205827	0.0740415
ENSG00000164512.13	ANKRD55	chr5	-1.93737	-3.01555	-3.71947	0.00206166	0.0740415
ENSG00000145757.11	SPATA9	chr5	-1.93737	-3.01555	-3.71947	0.00206166	0.0740415
ENSG00000157343.4	ARMC12	chr6	-1.93737	-3.01555	-3.71947	0.00206166	0.0740415
ENSG00000204807.1	FAM27E2	chr9	-1.93737	-3.01555	-3.71947	0.00206166	0.0740415
ENSG00000119608.8	PROX2	chr14	-1.93737	-3.01555	-3.71947	0.00206166	0.0740415
ENSG00000268852.1	AC132872.2	chr17	-1.93737	-3.01555	-3.71947	0.00206166	0.0740415
ENSG00000169469.7	SPRR1B	chr1	0.56774	6.77456	3.71791	0.00206826	0.0742128
ENSG00000182993.3	C12orf60	chr12	1.75507	-0.361816	3.7169	0.00207251	0.0743054
ENSG00000215183.4	MSMP	chr9	1.75381	-2.60396	3.71648	0.0020743	0.0743277
ENSG00000204257.10	HLA-DMA	chr6	1.9415	1.19284	3.71593	0.00207665	0.0743697
ENSG00000164949.3	GEM	chr8	1.34445	1.48772	3.71505	0.00208041	0.0744019
ENSG00000186998.11	EMID1	chr22	2.84674	0.141826	3.71095	0.00209792	0.0748366
ENSG00000010810.13	FYN	chr6	0.588785	5.67456	3.70801	0.00211059	0.075246
ENSG00000260238.1	PMF1-BGLAP	chr1	1.86858	-2.90955	3.70369	0.0021293	0.0753218
ENSG00000147488.7	ST18	chr8	1.86858	-2.90955	3.70369	0.0021293	0.0753218
ENSG00000124216.3	SNAI1	chr20	1.86858	-2.90955	3.70369	0.0021293	0.0753218
ENSG00000120055.5	C10orf95	chr10	2.16489	-1.33136	3.69992	0.00214578	0.0755683
ENSG00000162891.6	IL20	chr1	1.91479	-2.37439	3.69711	0.00215815	0.0757522
ENSG00000147059.7	SPIN2A	chrX	1.91479	-2.37439	3.69711	0.00215815	0.0757522
ENSG00000240204.2	SMKR1	chr7	1.8044	-2.31372	3.69527	0.00216633	0.0759972
ENSG00000140955.6	ADAD2	chr16	-2.77221	-1.62144	-3.69376	0.00217303	0.0761527
ENSG00000164106.3	SCRG1	chr4	-1.57426	1.12697	-3.69266	0.00217791	0.0762465
ENSG00000113211.3	PCDHB6	chr5	2.70352	-2.19131	3.69259	0.00217823	0.0762465
ENSG00000109265.8	KIAA1211	chr4	1.94613	-0.838091	3.69019	0.00218896	0.0765798
ENSG00000105647.10	PIK3R2	chr19	2.61835	-0.387669	3.68947	0.00219216	0.0766497
ENSG00000152223.8	EPG5	chr18	0.341315	7.5632	3.68847	0.00219666	0.0767228
ENSG00000166780.6	C16orf45	chr16	2.39274	-1.2485	3.6881	0.00219833	0.0767386
ENSG00000196850.4	PPTC7	chr12	0.626744	4.85256	3.68635	0.00220623	0.0769721
ENSG00000088832.10	FKBP1A	chr20	-0.514625	7.60199	-3.68474	0.00221352	0.0771418
ENSG00000164258.7	NDUFS4	chr5	0.704616	4.85932	3.68402	0.00221679	0.0771712
ENSG00000189253.7	TRIM64B	chr11	-1.58563	-2.64512	-3.67585	0.00225416	0.0782578
ENSG00000215595.1	C20orf202	chr20	-2.12907	-2.18044	-3.67174	0.0022732	0.0787897
ENSG00000204482.6	LST1	chr6	2.17604	-1.71935	3.66739	0.00229351	0.0794043
ENSG00000267216.1	AC010642.1	chr19	1.85293	1.31046	3.66715	0.00229468	0.0794043
ENSG00000121807.5	CCR2	chr3	2.09482	-2.24888	3.66575	0.00230126	0.0795279
ENSG00000241644.2	INMT	chr7	1.96719	-2.16239	3.66559	0.002302	0.0795279
ENSG00000170236.10	USP50	chr15	2.3486	-1.08317	3.66372	0.00231081	0.0795941
ENSG00000157335.15	CLEC18C	chr16	-1.52749	-2.81743	-3.66201	0.00231894	0.0795941
ENSG00000205916.6	DAZ4	chrY	-1.52749	-2.81743	-3.66201	0.00231894	0.0795941
ENSG00000161594.6	KLHL10	chr17	-1.54979	-2.75676	-3.66046	0.0023263	0.0796746
ENSG00000112812.11	PRSS16	chr6	1.57202	1.72964	3.65728	0.0023415	0.080152
ENSG00000065833.7	ME1	chr6	0.591145	5.48874	3.65514	0.00235179	0.0803743
ENSG00000234949.2	AC104667.3	chr2	1.62385	-2.08415	3.6531	0.00236164	0.0806677
ENSG00000136541.10	ERMN	chr2	1.88374	-2.80208	3.64809	0.00238595	0.0811059
ENSG00000179363.6	TMEM31	chrX	1.88374	-2.80208	3.64809	0.00238595	0.0811059
ENSG00000206199.5	ANKUB1	chr3	-1.56732	-2.71143	-3.64594	0.00239651	0.0812042
ENSG00000183979.7	NPB	chr17	-1.56732	-2.71143	-3.64594	0.00239651	0.0812042
ENSG00000142513.4	ACPT	chr19	-1.56732	-2.71143	-3.64594	0.00239651	0.0812042
ENSG00000136630.11	HLX	chr1	-2.0836	-2.20208	-3.63996	0.00242603	0.0819684
ENSG00000187510.3	PLEKHG7	chr12	2.12285	-2.49232	3.63652	0.00244316	0.0821717
ENSG00000129028.4	THAP10	chr15	-2.45325	-1.34478	-3.63554	0.00244811	0.0822805
ENSG00000179796.7	LRRC3B	chr3	2.06667	-2.43033	3.63536	0.00244898	0.0822805
ENSG00000213809.4	KLRK1	chr12	1.95185	-2.61931	3.63444	0.00245361	0.0823052
ENSG00000184786.4	TCTE3	chr6	2.08352	-2.12621	3.63252	0.00246329	0.0825429
ENSG00000128272.10	ATF4	chr22	0.513085	7.26318	3.63199	0.00246594	0.0825446
ENSG00000146453.8	PNLDC1	chr6	2.0365	1.14663	3.63111	0.00247039	0.0826065
ENSG00000170482.12	SLC23A1	chr5	2.43603	-1.69378	3.63043	0.00247385	0.082679
ENSG00000163026.7	C2orf44	chr2	-1.00709	2.92544	-3.6282	0.00248519	0.0829707
ENSG00000213417.2	KRTAP2-4	chr17	1.98389	6.83683	3.62717	0.0024904	0.0829969
ENSG00000133392.12	MYH11	chr16	2.18226	-2.01151	3.62615	0.00249564	0.0829969
ENSG00000175766.7	EIF4E1B	chr5	-2.23406	-2.60396	-3.62462	0.00250344	0.0829969
ENSG00000205309.9	NT5M	chr17	-2.23988	-1.2691	-3.62388	0.00250726	0.0829969
ENSG00000011198.3	ABHD5	chr3	0.423229	7.79168	3.62008	0.00252687	0.0829969
ENSG00000152056.12	AP1S3	chr2	1.19925	2.88527	3.61965	0.00252907	0.0829969
ENSG00000144119.3	C1QL2	chr2	-1.49536	-2.90955	-3.61839	0.00253559	0.0829969
ENSG00000178772.6	CPN2	chr3	-1.49536	-2.90955	-3.61839	0.00253559	0.0829969
ENSG00000137441.7	FGFBP2	chr4	-1.49536	-2.90955	-3.61839	0.00253559	0.0829969
ENSG00000197993.3	KEL	chr7	-1.49536	-2.90955	-3.61839	0.00253559	0.0829969
ENSG00000120054.7	CPN1	chr10	-1.49536	-2.90955	-3.61839	0.00253559	0.0829969
ENSG00000177238.9	TRIM72	chr16	-1.49536	-2.90955	-3.61839	0.00253559	0.0829969
ENSG00000123572.12	NRK	chrX	-1.49536	-2.90955	-3.61839	0.00253559	0.0829969
ENSG00000147481.9	SNTG1	chr8	2.37658	-1.71372	3.61806	0.00253731	0.0830104
ENSG00000272921.1	RP11-500M8.7	chr12	2.49311	-1.99944	3.61577	0.00254924	0.0833186
ENSG00000215262.3	KCNU1	chr8	1.83768	-2.43033	3.61575	0.00254935	0.0833186
ENSG00000145247.7	OCIAD2	chr4	-0.843883	3.847	-3.61105	0.002574	0.0840493
ENSG00000148600.10	CDHR1	chr10	1.55178	1.64399	3.61034	0.00257775	0.0840493
ENSG00000196805.6	SPRR2B	chr1	2.20557	1.05539	3.61024	0.00257832	0.0840493
ENSG00000135643.4	KCNMB4	chr12	2.37158	-1.09002	3.60937	0.00258291	0.0841557
ENSG00000164451.9	FAM26D	chr6	0.749651	5.99051	3.60662	0.00259752	0.0845883
ENSG00000120280.5	CXorf21	chrX	1.67883	-2.31372	3.60598	0.00260091	0.0846347
ENSG00000268798.1	AC027307.3	chr19	2.5039	-1.10122	3.60585	0.0026016	0.0846347
ENSG00000146122.12	DAAM2	chr6	2.0271	0.64308	3.60503	0.00260598	0.0847338
ENSG00000145198.10	VWA5B2	chr3	-1.59393	-2.64512	-3.60404	0.00261125	0.0848618
ENSG00000175728.2	C11orf44	chr11	1.89067	-2.52719	3.60297	0.00261697	0.0849173
ENSG00000188784.4	PLA2G2E	chr1	1.72378	1.60054	3.59775	0.00264513	0.0855688
ENSG00000197140.10	ADAM32	chr8	1.51335	0.710033	3.5975	0.00264648	0.0855692
ENSG00000148120.10	C9orf3	chr9	-0.417584	7.32606	-3.59413	0.00266482	0.0859872
ENSG00000105894.7	PTN	chr7	1.10752	3.59281	3.59222	0.00267529	0.0862813
ENSG00000179066.6	AC020907.1	chr19	2.18531	-2.23695	3.59127	0.00268048	0.0864046
ENSG00000181409.7	AATK	chr17	2.34896	-2.39862	3.58877	0.00269426	0.08674
ENSG00000108576.5	SLC6A4	chr17	1.5765	1.51559	3.58759	0.00270077	0.0868168
ENSG00000197798.4	FAM118B	chr11	0.782007	4.03543	3.58687	0.00270476	0.0868403
ENSG00000165480.11	SKA3	chr13	-1.46242	2.57884	-3.58684	0.00270492	0.0868403
ENSG00000196648.6	GOLGA6L9	chr15	-2.03684	-1.62723	-3.58375	0.00272211	0.087171
ENSG00000198223.10	CSF2RA	chrX	1.8668	-0.450345	3.58288	0.00272694	0.087171
ENSG00000187185.3	CTD-2600O9.1	chr16	-1.60454	-2.61931	-3.58179	0.00273305	0.087171
ENSG00000108187.11	PBLD	chr10	1.09036	2.16785	3.58043	0.00274068	0.0873705
ENSG00000104228.8	TRIM35	chr8	0.749531	4.92379	3.57955	0.00274562	0.0874842
ENSG00000112964.9	GHR	chr5	0.90903	3.19457	3.57827	0.00275286	0.0876709
ENSG00000203943.4	SAMD13	chr1	-2.2087	-1.72205	-3.5746	0.0027736	0.0882429
ENSG00000186132.10	C2orf76	chr2	1.72235	1.85763	3.57215	0.00278758	0.0885991
ENSG00000126091.15	ST3GAL3	chr1	1.7442	1.2725	3.57007	0.00279952	0.088934
ENSG00000272573.1	MUSTN1	chr3	-2.05489	-1.88603	-3.56843	0.00280893	0.0891885
ENSG00000173540.8	GMPPB	chr3	-1.97888	0.0554233	-3.56769	0.00281317	0.0892102
ENSG00000006468.9	ETV1	chr7	1.41005	1.12487	3.56427	0.00283298	0.0896387
ENSG00000145014.13	TMEM44	chr3	2.33461	0.766036	3.56288	0.00284105	0.0898046
ENSG00000188659.5	FAM154B	chr15	-1.289	1.84296	-3.56039	0.0028556	0.0901911
ENSG00000147082.13	CCNB3	chrX	-1.6376	-2.23221	-3.55802	0.00286948	0.0903979
ENSG00000253350.1	RP11-127H5.1	chr8	-2.25318	-0.537647	-3.55783	0.00287058	0.0903979
ENSG00000120645.7	IQSEC3	chr12	2.24732	-1.13413	3.55766	0.0028716	0.0903979
ENSG00000255152.4	MSH5-SAPCD1	chr6	1.906	-2.26839	3.55719	0.00287435	0.0903979
ENSG00000131771.9	PPP1R1B	chr17	1.75666	1.57852	3.55714	0.00287465	0.0903979
ENSG00000186453.8	FAM228A	chr2	1.70189	-2.75676	3.55676	0.00287689	0.0903979
ENSG00000198816.5	ZNF358	chr19	-2.55189	0.678924	-3.5561	0.00288078	0.0904757
ENSG00000124787.9	RPP40	chr6	1.78242	0.42657	3.55134	0.00290902	0.0913175
ENSG00000134242.11	PTPN22	chr1	-2.03733	-1.48505	-3.54954	0.0029198	0.0915418
ENSG00000110881.7	ASIC1	chr12	2.0555	-0.476881	3.54863	0.00292523	0.0915549
ENSG00000170074.15	FAM153A	chr5	1.62015	-2.57251	3.54488	0.00294784	0.0920961
ENSG00000172771.7	EFCAB12	chr3	-1.70013	-2.10838	-3.54402	0.00295302	0.0921977
ENSG00000205143.2	ARID3C	chr9	-2.62879	-0.7917	-3.5406	0.00297383	0.0928018
ENSG00000181016.5	LSMEM1	chr7	1.31826	4.92779	3.53938	0.00298124	0.0928305
ENSG00000173200.8	PARP15	chr3	1.66983	-2.66464	3.53877	0.00298497	0.0928305
ENSG00000196227.6	FAM217B	chr20	0.722627	4.30252	3.53095	0.00303321	0.0941006
ENSG00000205595.3	AREGB	chr4	1.88262	-2.17627	3.52968	0.00304109	0.0942529
ENSG00000183154.1	RP11-863K10.7	chr8	-1.57072	-2.37439	-3.52602	0.00306403	0.0948254
ENSG00000102970.6	CCL17	chr16	1.60136	-2.78125	3.52558	0.00306677	0.094864
ENSG00000143367.11	TUFT1	chr1	0.351431	7.56481	3.52314	0.00308218	0.0952018
ENSG00000122512.10	PMS2	chr7	-0.775501	4.25325	-3.52153	0.00309237	0.0954701
ENSG00000112280.11	COL9A1	chr6	-2.78412	-1.56377	-3.52113	0.00309487	0.0955009
ENSG00000174827.9	PDZK1	chr1	1.77734	-0.590285	3.52059	0.00309829	0.09556
ENSG00000131400.3	NAPSA	chr19	1.87157	-0.329908	3.51994	0.00310241	0.0955682
ENSG00000090097.16	PCBP4	chr3	-1.09507	2.67398	-3.51961	0.00310457	0.0955682
ENSG00000130475.10	FCHO1	chr19	1.4289	1.41618	3.51926	0.00310678	0.09559
ENSG00000124251.6	TP53TG5	chr20	-2.47317	-2.2942	-3.51848	0.00311174	0.0956597
ENSG00000267545.1	AC005779.2	chr19	1.89452	-2.05213	3.51843	0.00311206	0.0956597
ENSG00000166922.4	SCG5	chr15	-1.53227	0.554727	-3.51667	0.0031233	0.0959587
ENSG00000167393.12	PPP2R3B	chrX	-0.902285	3.4138	-3.51555	0.00313051	0.0960873
ENSG00000143469.12	SYT14	chr1	-3.14912	-1.43059	-3.51473	0.00313573	0.0961548
ENSG00000170909.9	OSCAR	chr19	-1.96929	-2.32907	-3.51373	0.00314219	0.0962535
ENSG00000089558.4	KCNH4	chr17	1.99871	-2.24888	3.51367	0.00314261	0.0962535
ENSG00000198756.6	COLGALT2	chr1	1.75095	-0.548682	3.51325	0.00314531	0.0962629
ENSG00000153406.9	NMRAL1	chr16	-1.01915	3.68222	-3.51106	0.00315945	0.0964327
ENSG00000138111.10	TMEM180	chr10	2.3668	-1.01722	3.50983	0.00316741	0.0965672
ENSG00000170323.4	FABP4	chr8	0.542469	6.98765	3.5091	0.00317215	0.0965832
ENSG00000170469.6	SPATA24	chr5	1.80075	-0.201273	3.50835	0.00317705	0.0965832
ENSG00000243749.1	ZMYM6NB	chr1	-1.6103	-2.29288	-3.50703	0.00318565	0.0967983
ENSG00000204264.4	PSMB8	chr6	-1.11344	2.24857	-3.50653	0.00318891	0.0968512
ENSG00000136732.10	GYPC	chr2	-2.13651	-1.1116	-3.50605	0.00319203	0.0968996
ENSG00000254943.1	RP11-664I21.6	chr11	-2.23111	-2.75676	-3.50487	0.00319979	0.0970423
ENSG00000174032.12	SLC25A30	chr13	-0.904765	3.86272	-3.50394	0.00320588	0.0971345
ENSG00000169249.8	ZRSR2	chrX	-0.918167	3.89572	-3.50246	0.00321567	0.0972919
ENSG00000119636.11	CCDC176	chr14	1.51628	1.59301	3.50094	0.00322568	0.0975485
ENSG00000155093.13	PTPRN2	chr7	-2.07937	0.857408	-3.49925	0.00323689	0.0977481
ENSG00000120457.7	KCNJ5	chr11	1.5757	1.882	3.49804	0.00324493	0.0978098
ENSG00000243667.2	WDR92	chr2	-1.18181	3.50082	-3.49721	0.00325041	0.0978098
ENSG00000214517.4	PPME1	chr11	0.382877	6.62571	3.49695	0.00325215	0.0978098
ENSG00000113532.8	ST8SIA4	chr5	1.139	2.29031	3.49452	0.00326842	0.098038
ENSG00000249961.5	CCDC79	chr16	-2.66548	-1.92245	-3.49423	0.00327033	0.098038
ENSG00000153234.9	NR4A2	chr2	-1.10285	2.6526	-3.49237	0.00328287	0.0983422
ENSG00000186310.9	NAP1L3	chrX	-2.90763	-1.12548	-3.48867	0.00330781	0.0989183
ENSG00000167037.14	SGSM1	chr22	1.41484	-2.46651	3.4886	0.00330835	0.0989183
ENSG00000174111.8	SOCS7	chr17	1.14422	2.97123	3.48817	0.00331125	0.0989183
ENSG00000173825.6	TIGD3	chr11	2.29085	-1.74859	3.48478	0.00333433	0.0995086
ENSG00000157601.9	MX1	chr21	-1.17748	2.04067	-3.48441	0.00333688	0.099538
ENSG00000168497.4	SDPR	chr2	2.162	-1.85575	3.48312	0.00334569	0.099735
ENSG00000070601.5	FRMPD1	chr9	0.438356	7.00408	3.48035	0.00336478	0.100182
ENSG00000171357.5	LURAP1	chr1	-1.79754	0.413999	-3.47889	0.00337487	0.100421
ENSG00000135604.9	STX11	chr6	1.456	0.973392	3.47825	0.0033793	0.100473
ENSG00000165323.11	FAT3	chr11	-1.3048	3.28726	-3.47289	0.00341659	0.101298
ENSG00000112303.9	VNN2	chr6	1.54945	-2.81743	3.47239	0.00342015	0.101309
ENSG00000204613.6	TRIM10	chr6	0.672726	3.94154	3.47089	0.00343066	0.10145
ENSG00000092607.9	TBX15	chr1	2.25696	-1.2392	3.47036	0.00343438	0.101494
ENSG00000161958.6	FGF11	chr17	1.44356	2.42246	3.46798	0.00345115	0.101832
ENSG00000139351.10	SYCP3	chr12	2.25559	-1.07098	3.46601	0.00346512	0.102151
ENSG00000004478.5	FKBP4	chr12	0.63631	5.21939	3.46416	0.00347833	0.102364
ENSG00000147119.3	CHST7	chrX	1.9089	-1.15327	3.46317	0.00348536	0.102524
ENSG00000164850.10	GPER1	chr7	-2.65774	-0.747607	-3.46137	0.0034983	0.102776
ENSG00000124249.5	KCNK15	chr20	-2.01682	-2.37439	-3.4581	0.00352183	0.103357
ENSG00000184148.3	SPRR4	chr1	0.739029	8.82882	3.45395	0.00355192	0.104048
ENSG00000164087.3	POC1A	chr3	-2.1342	0.468776	-3.45303	0.00355862	0.104066
ENSG00000186326.3	RGS9BP	chr19	2.07707	-0.221049	3.45186	0.00356717	0.104255
ENSG00000188916.4	FAM196A	chr10	2.41943	-0.720627	3.45001	0.00358069	0.104554
ENSG00000171446.6	KRT27	chr17	-0.347407	10.9954	-3.44859	0.00359118	0.104764
ENSG00000198049.5	AVPR1B	chr1	-1.98594	-2.43033	-3.44253	0.00363607	0.105795
ENSG00000175920.11	DOK7	chr4	-2.08754	-2.24348	-3.44247	0.00363652	0.105795
ENSG00000080224.13	EPHA6	chr3	1.33788	-2.75676	3.44096	0.00364778	0.106074
ENSG00000101082.9	SLA2	chr20	-1.93954	-2.51184	-3.43815	0.00366881	0.106389
ENSG00000110455.9	ACCS	chr11	-0.94123	3.97057	-3.43795	0.00367032	0.106389
ENSG00000242221.4	PSG2	chr19	-1.85846	-1.93552	-3.43732	0.00367513	0.106431
ENSG00000111199.6	TRPV4	chr12	1.38979	1.56426	3.4334	0.00370477	0.107151
ENSG00000132196.9	HSD17B7	chr1	-0.952667	3.17908	-3.43318	0.00370645	0.107151
ENSG00000148357.12	HMCN2	chr9	-1.53262	-2.46651	-3.43049	0.00372691	0.107539
ENSG00000148123.10	LPPR1	chr9	-1.87254	-1.74859	-3.42828	0.00374387	0.107833
ENSG00000160255.12	ITGB2	chr21	2.41672	-0.716121	3.42504	0.00376882	0.108502
ENSG00000162745.6	OLFML2B	chr1	-1.49676	1.75351	-3.41866	0.00381841	0.109524
ENSG00000158560.10	DYNC1I1	chr7	0.92883	3.38137	3.41667	0.00383403	0.109635
ENSG00000167244.13	IGF2	chr11	-2.69193	-2.60893	-3.41354	0.00385875	0.10976
ENSG00000164695.4	CHMP4C	chr8	0.982396	3.77289	3.41332	0.00386043	0.10976
ENSG00000181616.7	OR52H1	chr11	1.62508	-2.03409	3.41258	0.00386632	0.10976
ENSG00000139540.7	SLC39A5	chr12	2.0449	-1.96777	3.41217	0.00386957	0.10976
ENSG00000178997.7	EXD1	chr15	-2.39509	-2.90955	-3.41187	0.00387197	0.10976
ENSG00000254834.2	OR5M10	chr11	-2.78247	-2.59674	-3.41063	0.0038818	0.10976
ENSG00000157617.12	C2CD2	chr21	0.524035	6.65061	3.41057	0.00388226	0.10976
ENSG00000104998.2	IL27RA	chr19	1.84844	-0.0935717	3.41002	0.00388664	0.10976
ENSG00000137834.10	SMAD6	chr15	-1.06624	3.17102	-3.40891	0.00389555	0.10976
ENSG00000214562.9	NUTM2D	chr10	1.79792	0.893055	3.40886	0.00389593	0.10976
ENSG00000164318.13	EGFLAM	chr5	-2.6681	-1.96175	-3.40815	0.00390158	0.10976
ENSG00000206073.6	SERPINB4	chr18	2.22961	4.09867	3.40772	0.00390501	0.10976
ENSG00000152591.8	DSPP	chr4	1.6146	-2.95488	3.4072	0.0039092	0.10976
ENSG00000197753.6	LHFPL5	chr6	1.6146	-2.95488	3.4072	0.0039092	0.10976
ENSG00000112333.7	NR2E1	chr6	1.6146	-2.95488	3.4072	0.0039092	0.10976
ENSG00000019991.11	HGF	chr7	1.6146	-2.95488	3.4072	0.0039092	0.10976
ENSG00000068976.9	PYGM	chr11	-2.70017	-0.4979	-3.40247	0.00394726	0.110633
ENSG00000115718.13	PROC	chr2	2.55411	-0.463002	3.39879	0.0039772	0.111423
ENSG00000112599.8	GUCA1B	chr6	-2.20373	0.22863	-3.39837	0.00398063	0.11147
ENSG00000197757.7	HOXC6	chr12	2.27387	-0.742209	3.393	0.00402469	0.112555
ENSG00000197555.5	SIPA1L1	chr14	0.50772	6.28935	3.38967	0.00405222	0.113076
ENSG00000159259.7	CHAF1B	chr21	0.905219	2.76712	3.3868	0.00407613	0.113523
ENSG00000166707.6	ZCCHC18	chrX	1.48569	-2.86276	3.38647	0.00407895	0.113523
ENSG00000127554.12	GFER	chr16	-1.43847	1.35731	-3.38264	0.00411104	0.114166
ENSG00000154451.10	GBP5	chr1	-2.4161	-1.38571	-3.37992	0.00413406	0.114606
ENSG00000180353.6	HCLS1	chr3	2.18487	0.328204	3.37992	0.00413409	0.114606
ENSG00000187522.9	HSPA14	chr10	0.486909	6.60642	3.37945	0.00413804	0.114616
ENSG00000007516.9	BAIAP3	chr16	-2.11301	-1.81814	-3.37453	0.00417995	0.115525
ENSG00000092208.12	GEMIN2	chr14	1.03641	2.44894	3.37406	0.00418399	0.115532
ENSG00000196646.7	ZNF136	chr19	-0.821932	4.21655	-3.37397	0.00418478	0.115532
ENSG00000239704.6	CDRT4	chr17	1.28118	1.63757	3.37331	0.00419042	0.11561
ENSG00000069424.10	KCNAB2	chr1	1.3746	1.49337	3.37312	0.00419211	0.11561
ENSG00000123131.8	PRDX4	chrX	1.06795	2.87354	3.36969	0.00422165	0.116273
ENSG00000198794.7	SCAMP5	chr15	-2.10344	0.816147	-3.36893	0.00422826	0.116404
ENSG00000142303.9	ADAMTS10	chr19	2.31291	-1.02655	3.36855	0.00423153	0.116444
ENSG00000174567.7	GOLT1A	chr1	1.75528	-0.446755	3.36632	0.00425094	0.116877
ENSG00000163352.5	LENEP	chr1	-1.91384	-2.57251	-3.36376	0.00427326	0.117195
ENSG00000244537.2	KRTAP4-2	chr17	2.06875	5.27013	3.36373	0.00427357	0.117195
ENSG00000188163.6	FAM166A	chr9	2.09622	-2.38069	3.36171	0.00429131	0.117529
ENSG00000249709.3	ZNF564	chr19	-1.31236	1.10706	-3.35684	0.00433432	0.117964
ENSG00000115361.3	ACADL	chr2	1.56265	-1.04054	3.35631	0.0043391	0.117964
ENSG00000173621.8	LRFN4	chr11	-2.56771	-1.39014	-3.35578	0.00434381	0.117964
ENSG00000135469.9	COQ10A	chr12	1.31719	1.16155	3.35572	0.0043443	0.117964
ENSG00000167874.6	TMEM88	chr17	-2.11447	-1.75446	-3.35571	0.00434441	0.117964
ENSG00000265096.1	C1QTNF1-AS1	chr17	2.02682	-1.84071	3.35551	0.00434613	0.117964
ENSG00000169715.10	MT1E	chr16	-1.61031	1.07181	-3.3551	0.0043498	0.117964
ENSG00000186354.6	C9orf47	chr9	0.933595	2.80399	3.35326	0.00436629	0.117964
ENSG00000186973.6	FAM183A	chr1	1.95924	0.0134316	3.35236	0.00437434	0.117964
ENSG00000171469.6	ZNF561	chr19	0.521958	5.90446	3.34857	0.0044084	0.117964
ENSG00000173890.12	GPR160	chr3	-2.86328	-1.96133	-3.34738	0.00441916	0.117964
ENSG00000197905.4	TEAD4	chr12	-2.08612	0.3575	-3.3461	0.00443085	0.117964
ENSG00000181035.9	SLC25A42	chr19	-1.26459	2.22282	-3.34535	0.00443765	0.117964
ENSG00000182512.4	GLRX5	chr14	0.776476	3.90108	3.34488	0.00444189	0.117964
ENSG00000258484.3	SPESP1	chr15	-2.41175	0.10999	-3.34473	0.00444327	0.117964
ENSG00000176920.10	FUT2	chr19	1.36629	1.58528	3.34468	0.0044437	0.117964
ENSG00000089692.4	LAG3	chr12	1.95287	-1.28048	3.34419	0.0044482	0.117964
ENSG00000163568.9	AIM2	chr1	-1.43071	-3.10768	-3.3437	0.00445269	0.117964
ENSG00000119147.5	C2orf40	chr2	-1.43071	-3.10768	-3.3437	0.00445269	0.117964
ENSG00000254440.2	PBOV1	chr6	-1.43071	-3.10768	-3.3437	0.00445269	0.117964
ENSG00000213471.4	TTLL13	chr15	-1.43071	-3.10768	-3.3437	0.00445269	0.117964
ENSG00000131094.3	C1QL1	chr17	-1.43071	-3.10768	-3.3437	0.00445269	0.117964
ENSG00000125735.6	TNFSF14	chr19	-1.43071	-3.10768	-3.3437	0.00445269	0.117964
ENSG00000105464.3	GRIN2D	chr19	-1.43071	-3.10768	-3.3437	0.00445269	0.117964
ENSG00000268533.1	AC004076.7	chr19	-1.43071	-3.10768	-3.3437	0.00445269	0.117964
ENSG00000088320.3	REM1	chr20	1.77015	-2.40584	3.34341	0.00445534	0.117964
ENSG00000129451.7	KLK10	chr19	0.759057	5.17062	3.34338	0.00445562	0.117964
ENSG00000104983.4	CCDC61	chr19	-1.56486	1.69943	-3.34203	0.00446789	0.118187
ENSG00000162222.9	TTC9C	chr11	-0.962797	3.69798	-3.33776	0.00450724	0.119018
ENSG00000166199.8	ALKBH3	chr11	0.604864	4.32137	3.33761	0.00450856	0.119018
ENSG00000105519.8	CAPS	chr19	-1.22616	2.25742	-3.33657	0.0045182	0.119223
ENSG00000119703.12	ZC2HC1C	chr14	1.70468	-0.206577	3.33623	0.00452135	0.119257
ENSG00000142530.6	FAM71E1	chr19	2.03855	-1.78638	3.33487	0.00453398	0.11954
ENSG00000153060.3	TEKT5	chr16	-1.76323	-0.771777	-3.33411	0.00454104	0.119677
ENSG00000165409.11	TSHR	chr14	2.0387	-2.21269	3.33355	0.00454623	0.119764
ENSG00000099624.3	ATP5D	chr19	-1.75583	1.89345	-3.33315	0.00455	0.119814
ENSG00000103811.11	CTSH	chr15	1.26794	4.56775	3.33021	0.00457743	0.120436
ENSG00000203814.5	HIST2H2BF	chr1	-1.38979	2.26842	-3.32865	0.00459213	0.120673
ENSG00000119965.8	C10orf88	chr10	0.893613	3.11971	3.32779	0.00460026	0.120837
ENSG00000203942.3	C10orf62	chr10	-2.25902	-2.00396	-3.32494	0.0046272	0.121444
ENSG00000196711.4	FAM150A	chr8	-1.84493	-2.24582	-3.32317	0.00464401	0.121661
ENSG00000204538.3	PSORS1C2	chr6	0.879345	7.73928	3.32306	0.00464503	0.121661
ENSG00000170955.9	PRKCDBP	chr11	-1.64497	0.0727346	-3.32244	0.00465097	0.121716
ENSG00000164430.11	MB21D1	chr6	-2.12878	-1.2392	-3.32086	0.00466602	0.12206
ENSG00000215883.5	CYB5RL	chr1	1.23345	1.69679	3.31979	0.00467632	0.122228
ENSG00000125245.8	GPR18	chr13	-2.19532	-2.52245	-3.31931	0.00468084	0.122296
ENSG00000188033.5	ZNF490	chr19	1.47325	2.21077	3.31755	0.00469774	0.122637
ENSG00000173175.10	ADCY5	chr3	-2.52607	-2.63906	-3.31693	0.00470372	0.122743
ENSG00000106733.16	NMRK1	chr9	-0.799627	3.52556	-3.31551	0.00471742	0.12305
ENSG00000231672.2	DIRC3	chr2	1.39786	1.26873	3.30819	0.00478871	0.124376
ENSG00000185130.4	HIST1H2BL	chr6	1.44395	0.737139	3.30719	0.00479856	0.124553
ENSG00000175868.9	CALCB	chr11	-1.64579	0.0278973	-3.30524	0.00481775	0.124949
ENSG00000147912.8	FBXO10	chr9	0.955799	2.60603	3.30191	0.00485075	0.1256
ENSG00000198959.7	TGM2	chr20	-2.19481	-1.00143	-3.30099	0.00485987	0.125604
ENSG00000174944.4	P2RY14	chr3	1.5529	-2.75676	3.3009	0.00486078	0.125604
ENSG00000186652.5	PRG2	chr11	1.5529	-2.75676	3.3009	0.00486078	0.125604
ENSG00000164746.9	C7orf57	chr7	-2.47085	-2.10838	-3.29979	0.00487188	0.125788
ENSG00000184831.9	APOO	chrX	1.49316	1.89156	3.2971	0.00489885	0.126382
ENSG00000118849.5	RARRES1	chr3	0.528917	5.55088	3.29509	0.00491902	0.126776
ENSG00000169607.8	CKAP2L	chr2	-1.10546	3.03184	-3.29499	0.00491997	0.126776
ENSG00000170442.7	KRT86	chr12	1.07091	10.1649	3.29498	0.0049201	0.126776
ENSG00000131379.5	C3orf20	chr3	2.31493	-1.23728	3.29345	0.00493557	0.127024
ENSG00000117640.13	MTFR1L	chr1	0.702513	4.33941	3.2923	0.00494722	0.127165
ENSG00000006025.7	OSBPL7	chr17	-1.41645	0.601916	-3.29157	0.00495458	0.127303
ENSG00000196866.2	HIST1H2AD	chr6	1.67893	-0.89735	3.29074	0.00496303	0.127469
ENSG00000152503.5	TRIM36	chr5	1.07499	1.50196	3.28929	0.00497782	0.127694
ENSG00000204287.9	HLA-DRA	chr6	1.53464	3.19962	3.2875	0.00499611	0.128028
ENSG00000115353.6	TACR1	chr2	-2.13222	-2.80208	-3.28666	0.00500467	0.128176
ENSG00000164129.7	NPY5R	chr4	2.29812	-1.66534	3.2827	0.00504544	0.129168
ENSG00000109072.9	VTN	chr17	1.94371	-2.44094	3.28191	0.00505365	0.129326
ENSG00000134909.14	ARHGAP32	chr11	0.276678	8.53664	3.28096	0.00506344	0.129491
ENSG00000100218.7	RTDR1	chr22	2.03968	-1.91026	3.27931	0.00508059	0.129494
ENSG00000197646.6	PDCD1LG2	chr9	-1.96687	-2.38501	-3.27912	0.00508262	0.129494
ENSG00000120306.5	CYSTM1	chr5	0.802412	3.81622	3.2755	0.00512038	0.130056
ENSG00000115468.7	EFHD1	chr2	0.693261	5.38295	3.27548	0.00512063	0.130056
ENSG00000145217.9	SLC26A1	chr4	1.76368	-2.61931	3.27544	0.00512107	0.130056
ENSG00000135324.5	MRAP2	chr6	-1.39264	1.81805	-3.27424	0.00513369	0.130226
ENSG00000115850.5	LCT	chr2	-1.79898	-1.79064	-3.2731	0.00514565	0.130316
ENSG00000141526.10	SLC16A3	chr17	2.17258	-0.890685	3.27015	0.0051768	0.130781
ENSG00000154864.7	PIEZO2	chr18	1.35538	1.97266	3.27	0.0051784	0.130781
ENSG00000198271.3	KRTAP4-5	chr17	1.55657	5.65774	3.26748	0.00520518	0.131353
ENSG00000212722.6	KRTAP4-9	chr17	1.66798	7.28714	3.26392	0.00524325	0.132104
ENSG00000124370.6	MCEE	chr2	0.620218	4.19146	3.2631	0.00525212	0.132275
ENSG00000168621.10	GDNF	chr5	-2.30965	-1.72127	-3.26223	0.00526151	0.132406
ENSG00000189369.7	GSPT2	chrX	-0.854117	3.59732	-3.26181	0.00526602	0.132419
ENSG00000214189.4	ZNF788	chr19	1.19623	1.43527	3.26152	0.00526915	0.132441
ENSG00000187486.5	KCNJ11	chr11	1.76687	1.1251	3.25977	0.00528802	0.132766
ENSG00000099958.10	DERL3	chr22	-1.61156	-2.72531	-3.2591	0.00529526	0.132766
ENSG00000260300.1	RP11-505K9.4	chr16	1.60471	-1.79808	3.25897	0.0052967	0.132766
ENSG00000271698.1	TMEM249	chr8	-2.09699	-1.7391	-3.25654	0.00532317	0.133253
ENSG00000179059.5	ZFP42	chr4	-1.53039	0.164011	-3.25597	0.00532935	0.133322
ENSG00000189410.7	SH2D5	chr1	2.14722	-0.618769	3.25491	0.00534091	0.133488
ENSG00000186994.7	KANK3	chr19	1.3361	-2.52719	3.25483	0.00534183	0.133488
ENSG00000163563.7	MNDA	chr1	1.61297	-0.136772	3.25451	0.00534527	0.13351
ENSG00000164161.5	HHIP	chr4	0.659854	4.12314	3.25309	0.00536086	0.133742
ENSG00000111879.14	FAM184A	chr6	-2.50567	-2.64512	-3.25253	0.00536701	0.133843
ENSG00000156206.9	C15orf26	chr15	1.65844	-2.09002	3.252	0.00537288	0.13386
ENSG00000119714.6	GPR68	chr14	1.47442	-2.61931	3.25113	0.00538244	0.13386
ENSG00000268856.1	AP001579.1	chr21	1.47442	-2.61931	3.25113	0.00538244	0.13386
ENSG00000094796.4	KRT31	chr17	0.776126	10.0697	3.25048	0.00538962	0.133986
ENSG00000196860.3	TOMM20L	chr14	-1.79955	-2.23695	-3.24964	0.00539891	0.13406
ENSG00000162398.7	C1orf177	chr1	1.58901	-1.22083	3.24868	0.00540947	0.134269
ENSG00000240871.3	KRTAP4-7	chr17	1.84703	6.82609	3.24696	0.00542862	0.134692
ENSG00000179639.6	FCER1A	chr1	-2.68908	-1.21725	-3.24373	0.0054646	0.135412
ENSG00000180035.6	ZNF48	chr16	1.39665	1.45744	3.24359	0.00546616	0.135412
ENSG00000174776.6	WDR49	chr3	1.70574	-2.45116	3.23916	0.00551591	0.135766
ENSG00000188818.8	ZDHHC11	chr5	1.70912	1.45604	3.23881	0.00551991	0.135766
ENSG00000181518.2	OR8D4	chr11	1.40167	-2.92343	3.23729	0.00553711	0.135766
ENSG00000006652.9	IFRD1	chr7	0.654534	7.90238	3.23696	0.00554087	0.135773
ENSG00000156395.8	SORCS3	chr10	1.87302	-1.04966	3.2363	0.00554835	0.135798
ENSG00000133424.16	LARGE	chr22	-0.568044	4.95001	-3.23625	0.00554893	0.135798
ENSG00000183114.6	FAM43B	chr1	1.35808	-2.47713	3.23576	0.00555447	0.1358
ENSG00000215472.5	RPL17-C18orf32	chr18	1.68917	-1.95864	3.23292	0.00558684	0.136284
ENSG00000169598.11	DFFB	chr1	-1.53497	0.472751	-3.23176	0.00560013	0.136444
ENSG00000244025.2	KRTAP19-3	chr21	1.9079	2.53126	3.23016	0.00561855	0.136736
ENSG00000138109.9	CYP2C9	chr10	1.56086	-1.70897	3.22979	0.00562279	0.136787
ENSG00000244623.1	OR2AE1	chr7	1.87744	-1.62723	3.22326	0.00569845	0.138273
ENSG00000072133.6	RPS6KA6	chrX	0.622944	3.96689	3.2232	0.0056991	0.138273
ENSG00000126259.15	KIRREL2	chr19	-1.56451	-2.46651	-3.2207	0.00572836	0.13893
ENSG00000108578.10	BLMH	chr17	0.364251	7.60999	3.22031	0.00573289	0.138987
ENSG00000137868.14	STRA6	chr15	2.9427	0.208508	3.21833	0.00575625	0.13949
ENSG00000167889.8	MGAT5B	chr17	1.90682	-1.07109	3.21817	0.00575805	0.13949
ENSG00000221916.2	C19orf73	chr19	1.727	-1.65647	3.21199	0.00583142	0.140999
ENSG00000015285.6	WAS	chrX	2.33927	-1.84395	3.21157	0.00583633	0.14101
ENSG00000128228.4	SDF2L1	chr22	1.90449	-0.806002	3.20764	0.00588345	0.141933
ENSG00000215045.4	GRID2IP	chr7	2.52062	-0.243001	3.20524	0.00591249	0.142525
ENSG00000134775.11	FHOD3	chr18	0.635685	6.7037	3.20462	0.00592002	0.142584
ENSG00000259363.1	CTD-2054N24.2	chr15	-2.33064	-1.2011	-3.20441	0.00592249	0.142584
ENSG00000166407.9	LMO1	chr11	2.8771	-0.263204	3.20416	0.00592549	0.142584
ENSG00000206344.6	HCG27	chr6	1.65593	-2.25304	3.20411	0.00592615	0.142584
ENSG00000153976.2	HS3ST3A1	chr17	1.53958	-2.75676	3.20206	0.0059511	0.14286
ENSG00000103175.6	WFDC1	chr16	-2.4963	-2.60893	-3.20128	0.00596059	0.143034
ENSG00000185290.3	NUPR1L	chr7	1.51908	-2.92343	3.20013	0.00597459	0.1431
ENSG00000269657.1	AC079210.1	chr17	1.56413	0.520835	3.19838	0.00599607	0.143555
ENSG00000259494.1	MRPL46	chr15	1.00258	2.90071	3.19686	0.00601465	0.143897
ENSG00000169750.4	RAC3	chr17	2.2933	-1.37341	3.19632	0.00602133	0.143931
ENSG00000214954.4	LRRC69	chr8	-1.23724	1.23292	-3.19629	0.00602174	0.143931
ENSG00000143321.14	HDGF	chr1	0.37143	7.62233	3.19009	0.00609852	0.14549
ENSG00000120322.2	PCDHB8	chr5	1.42448	-2.42119	3.18983	0.00610186	0.14549
ENSG00000075340.18	ADD2	chr2	1.35996	2.21628	3.18884	0.00611414	0.145674
ENSG00000167380.12	ZNF226	chr19	0.465003	5.23759	3.18746	0.00613146	0.145922
ENSG00000167178.11	ISLR2	chr15	-1.69108	-1.95558	-3.18609	0.00614867	0.146277
ENSG00000157653.7	C9orf43	chr9	-2.61804	-0.217346	-3.1846	0.00616749	0.146649
ENSG00000153303.12	FRMD1	chr6	-1.57738	-2.17153	-3.1843	0.00617122	0.146649
ENSG00000123329.13	ARHGAP9	chr12	-1.57738	-2.17153	-3.1843	0.00617122	0.146649
ENSG00000164574.11	GALNT10	chr5	-0.729701	3.12117	-3.18406	0.00617425	0.146666
ENSG00000254221.1	PCDHGB1	chr5	1.19186	2.13526	3.1804	0.00622058	0.147217
ENSG00000102239.4	BRS3	chrX	1.34464	-2.24888	3.1793	0.00623463	0.147444
ENSG00000143552.5	NUP210L	chr1	-2.59125	-1.13518	-3.17819	0.00624882	0.14772
ENSG00000222012.1	AC005481.5	chr7	1.49397	-1.05304	3.17665	0.00626846	0.148129
ENSG00000155980.7	KIF5A	chr12	-1.2451	1.36378	-3.1711	0.00634011	0.149544
ENSG00000239713.3	APOBEC3G	chr22	-1.63805	-1.37341	-3.16859	0.00637262	0.150144
ENSG00000108176.10	DNAJC12	chr10	1.98087	-2.58313	3.1661	0.00640524	0.150745
ENSG00000128965.7	CHAC1	chr15	1.27768	5.70277	3.16358	0.00643822	0.151259
ENSG00000075290.7	WNT8B	chr10	1.41067	-2.66464	3.16262	0.00645087	0.151259
ENSG00000090539.11	CHRD	chr3	1.55318	-2.13095	3.1616	0.00646443	0.151465
ENSG00000072135.8	PTPN18	chr2	0.932037	2.55318	3.16071	0.00647614	0.151683
ENSG00000187741.10	FANCA	chr16	-0.841626	3.94209	-3.16031	0.00648145	0.151752
ENSG00000008300.10	CELSR3	chr3	-1.95908	0.622832	-3.15952	0.00649198	0.151792
ENSG00000169031.14	COL4A3	chr2	1.71073	-0.827224	3.1595	0.00649225	0.151792
ENSG00000104313.13	EYA1	chr8	1.62379	-1.12691	3.15939	0.00649366	0.151792
ENSG00000223474.2	AL020996.1	chr1	-2.05558	-1.87215	-3.15918	0.00649641	0.151792
ENSG00000073331.13	ALPK1	chr4	0.497616	5.29944	3.15861	0.00650406	0.151828
ENSG00000183837.8	PNMA3	chrX	-1.44966	-2.66464	-3.15625	0.00653547	0.15205
ENSG00000163746.7	PLSCR2	chr3	-2.78804	-1.70122	-3.15402	0.00656531	0.15205
ENSG00000118094.7	TREH	chr11	1.96299	-3.04136	3.15362	0.00657073	0.15205
ENSG00000111339.6	ART4	chr12	1.96299	-3.04136	3.15362	0.00657073	0.15205
ENSG00000189195.5	BTBD8	chr1	-1.62878	0.296472	-3.1487	0.00663704	0.153507
ENSG00000112293.10	GPLD1	chr6	0.861241	4.28818	3.14839	0.00664132	0.153516
ENSG00000205832.7	C16orf96	chr16	2.00483	-1.86177	3.14587	0.00667562	0.1542
ENSG00000187010.14	RHD	chr1	-1.86563	-2.81743	-3.14473	0.00669117	0.154276
ENSG00000128408.7	RIBC2	chr22	-1.54647	-0.478198	-3.1445	0.00669434	0.154293
ENSG00000140598.9	EFTUD1	chr15	0.424262	6.24413	3.1437	0.00670526	0.154488
ENSG00000187268.7	FAM9C	chrX	-1.42852	-2.72531	-3.14187	0.00673035	0.154786
ENSG00000139832.3	RAB20	chr13	1.96828	-2.2005	3.14008	0.00675503	0.155025
ENSG00000068028.13	RASSF1	chr3	0.94582	3.30232	3.13896	0.00677056	0.155317
ENSG00000142661.14	MYOM3	chr1	1.04516	2.89091	3.13736	0.00679265	0.155656
ENSG00000186075.8	ZPBP2	chr17	-1.60021	-1.30054	-3.13645	0.00680526	0.155832
ENSG00000173638.14	SLC19A1	chr21	-2.15364	0.202266	-3.1331	0.00685202	0.15672
ENSG00000120289.10	MAGEB4	chrX	-2.39799	-2.1022	-3.13224	0.00686409	0.15684
ENSG00000090447.7	TFAP4	chr16	-1.09113	2.32852	-3.13092	0.00688268	0.157209
ENSG00000177685.12	EFCAB4A	chr11	-2.34534	-1.23866	-3.12908	0.0069086	0.157678
ENSG00000011677.8	GABRA3	chrX	2.16042	-1.13251	3.12888	0.00691135	0.157678
ENSG00000073464.7	CLCN4	chrX	0.77237	3.39873	3.12875	0.00691316	0.157678
ENSG00000167765.3	AC018755.1	chr19	1.59101	-1.45186	3.12762	0.00692921	0.157932
ENSG00000079101.12	CLUL1	chr18	1.81672	-1.87407	3.12541	0.00696047	0.158586
ENSG00000110427.10	KIAA1549L	chr11	1.09545	1.34078	3.1249	0.00696775	0.158695
ENSG00000212721.2	KRTAP4-11	chr17	1.66461	5.37037	3.12011	0.00703625	0.159741
ENSG00000154342.4	WNT3A	chr1	-1.45572	-2.66464	-3.11923	0.00704897	0.159744
ENSG00000131095.7	GFAP	chr17	-1.45572	-2.66464	-3.11923	0.00704897	0.159744
ENSG00000188396.2	TCTEX1D4	chr1	-1.47326	-2.61931	-3.11412	0.00712282	0.16092
ENSG00000167970.6	AC009065.1	chr16	-1.47326	-2.61931	-3.11412	0.00712282	0.16092
ENSG00000196876.9	SCN8A	chr12	1.25117	1.4937	3.11362	0.00713008	0.16092
ENSG00000239332.1	AC016722.2	chr2	-1.43342	-2.72531	-3.11337	0.00713378	0.16092
ENSG00000148680.11	HTR7	chr10	1.47147	-1.34328	3.11173	0.00715775	0.161175
ENSG00000133661.11	SFTPD	chr10	2.28483	-0.907524	3.10845	0.00720586	0.161971
ENSG00000180592.12	SKIDA1	chr10	1.63118	0.878617	3.10814	0.00721034	0.162015
ENSG00000160161.5	CILP2	chr19	1.57859	-2.29288	3.10704	0.00722655	0.162322
ENSG00000054938.11	CHRDL2	chr11	1.49987	0.555809	3.10556	0.0072485	0.1627
ENSG00000147872.5	PLIN2	chr9	0.472323	6.60016	3.10518	0.007254	0.162766
ENSG00000136950.9	ARPC5L	chr9	0.575392	5.06371	3.10463	0.00726222	0.162893
ENSG00000184305.10	CCSER1	chr4	-0.685535	3.97623	-3.10218	0.00729856	0.163446
ENSG00000108961.9	RANGRF	chr17	-1.02929	1.69442	-3.1021	0.00729975	0.163446
ENSG00000198832.6	SELM	chr22	2.27343	-0.364095	3.10117	0.00731371	0.163643
ENSG00000154914.12	USP43	chr17	1.54759	0.983545	3.0993	0.00734171	0.164129
ENSG00000160318.2	CLDND2	chr19	1.36073	-2.46651	3.09918	0.00734339	0.164129
ENSG00000113119.8	TMCO6	chr5	-1.05015	2.5619	-3.09903	0.00734573	0.164129
ENSG00000166840.9	GLYATL1	chr11	1.61408	-2.1156	3.09773	0.00736528	0.164494
ENSG00000100558.4	PLEK2	chr14	1.29435	2.24029	3.09751	0.00736853	0.164494
ENSG00000143013.8	LMO4	chr1	-0.431967	6.65224	-3.09729	0.00737177	0.164494
ENSG00000135406.9	PRPH	chr12	1.80132	-1.58191	3.09714	0.00737402	0.164494
ENSG00000070366.9	SMG6	chr17	0.571907	5.82203	3.09708	0.007375	0.164494
ENSG00000126860.7	EVI2A	chr17	1.76417	-2.19131	3.09685	0.00737844	0.164513
ENSG00000130590.9	SAMD10	chr20	2.3596	0.0510872	3.09662	0.00738194	0.164533
ENSG00000163645.10	FAM194A	chr3	2.09545	-2.42119	3.09601	0.00739119	0.164681
ENSG00000169851.11	PCDH7	chr4	-0.376181	6.77747	-3.09569	0.00739594	0.164729
ENSG00000183856.6	IQGAP3	chr1	-1.05225	3.10757	-3.09524	0.00740272	0.164823
ENSG00000117245.8	KIF17	chr1	-1.49986	-2.553	-3.09137	0.00746147	0.165898
ENSG00000187824.4	TMEM220	chr17	-1.83445	-0.181632	-3.09112	0.00746519	0.165923
ENSG00000136875.8	PRPF4	chr9	0.449216	5.76683	3.08851	0.00750509	0.166577
ENSG00000128011.4	LRFN1	chr19	-2.23378	-1.50172	-3.08697	0.00752873	0.167043
ENSG00000212724.2	KRTAP2-3	chr17	1.61918	5.96992	3.08629	0.00753923	0.167218
ENSG00000102032.8	RENBP	chrX	1.80552	-2.09608	3.08523	0.00755559	0.167449
ENSG00000204149.5	AGAP6	chr10	-0.785461	3.35915	-3.08482	0.00756181	0.167485
ENSG00000157510.9	AFAP1L1	chr5	0.808104	3.11821	3.08145	0.00761398	0.16823
ENSG00000151474.15	FRMD4A	chr10	0.570683	4.61742	3.07932	0.00764718	0.168781
ENSG00000267534.1	S1PR2	chr19	1.86973	-1.44454	3.07917	0.00764954	0.168781
ENSG00000156374.10	PCGF6	chr10	0.755244	3.01787	3.07819	0.00766484	0.169001
ENSG00000107175.6	CREB3	chr9	0.620663	4.29397	3.07659	0.00768992	0.169378
ENSG00000049768.10	FOXP3	chrX	2.05986	-1.32311	3.0743	0.00772587	0.170052
ENSG00000196110.3	ZNF699	chr19	-0.667358	3.22424	-3.07284	0.00774883	0.170211
ENSG00000173372.12	C1QA	chr1	1.74742	-2.32433	3.07277	0.00774997	0.170211
ENSG00000136193.12	SCRN1	chr7	-0.545872	5.39236	-3.07212	0.00776023	0.170211
ENSG00000223874.1	AC007557.1	chr2	-1.40129	-2.81743	-3.07164	0.00776792	0.170211
ENSG00000205359.5	SLCO6A1	chr5	-1.40129	-2.81743	-3.07164	0.00776792	0.170211
ENSG00000171659.9	GPR34	chrX	1.74086	-1.3751	3.07101	0.00777786	0.170312
ENSG00000036530.4	CYP46A1	chr14	-1.83691	-0.231641	-3.06936	0.00780406	0.170718
ENSG00000185745.8	IFIT1	chr10	1.86543	1.50478	3.06921	0.00780645	0.170718
ENSG00000159261.6	CLDN14	chr21	-1.33662	1.0193	-3.069	0.00780983	0.170718
ENSG00000110092.3	CCND1	chr11	-0.294915	8.49589	-3.06596	0.00785832	0.171483
ENSG00000186907.3	RTN4RL2	chr11	-1.51987	-2.50462	-3.06443	0.00788297	0.171741
ENSG00000115687.9	PASK	chr2	-0.616718	4.70627	-3.06279	0.00790941	0.172066
ENSG00000255501.1	CARD18	chr11	0.715741	4.91104	3.06209	0.00792062	0.172251
ENSG00000144354.9	CDCA7	chr2	0.736388	3.36292	3.0598	0.00795763	0.172938
ENSG00000105737.5	GRIK5	chr19	-1.49213	-2.36052	-3.05946	0.00796322	0.173
ENSG00000128285.4	MCHR1	chr22	1.7118	-0.266918	3.05703	0.00800274	0.173799
ENSG00000137968.12	SLC44A5	chr1	-2.53806	-1.74706	-3.05684	0.00800591	0.173809
ENSG00000267508.1	ZNF285	chr19	-0.987181	2.5489	-3.05587	0.00802172	0.174033
ENSG00000197444.5	OGDHL	chr10	-1.74319	-1.11497	-3.05361	0.00805884	0.1746
ENSG00000177599.8	ZNF491	chr19	-1.00536	2.60419	-3.05335	0.00806309	0.174633
ENSG00000174165.3	ZDHHC24	chr11	-0.935421	1.85801	-3.05217	0.00808237	0.174752
ENSG00000176402.5	GJC3	chr7	1.32819	-2.55864	3.04952	0.00812619	0.175306
ENSG00000204683.6	C10orf113	chr10	-0.840206	2.65474	-3.04846	0.00814387	0.175468
ENSG00000168653.6	NDUFS5	chr1	0.485615	6.1863	3.04731	0.00816285	0.175716
ENSG00000110931.14	CAMKK2	chr12	-0.530239	4.5978	-3.04593	0.00818588	0.176092
ENSG00000168461.8	RAB31	chr18	-0.778267	5.05167	-3.0432	0.00823161	0.176759
ENSG00000143858.7	SYT2	chr1	-1.39019	-2.90955	-3.04242	0.00824469	0.176759
ENSG00000197405.3	C5AR1	chr19	-3.12662	0.413685	-3.04238	0.0082453	0.176759
ENSG00000188573.7	FBLL1	chr5	1.90619	-2.24582	3.04225	0.00824748	0.176759
ENSG00000155886.7	SLC24A2	chr9	-1.44682	-2.46651	-3.0419	0.00825333	0.176825
ENSG00000142959.4	BEST4	chr1	1.35134	1.52244	3.04113	0.0082664	0.177023
ENSG00000144369.8	FAM171B	chr2	-0.666242	4.44992	-3.04102	0.00826816	0.177023
ENSG00000198258.6	UBL5	chr19	0.708451	4.84086	3.03999	0.00828554	0.177287
ENSG00000135480.10	KRT7	chr12	2.04521	0.683154	3.03996	0.00828607	0.177287
ENSG00000102098.13	SCML2	chrX	1.59854	0.880119	3.03759	0.00832626	0.178027
ENSG00000104332.7	SFRP1	chr8	-0.321151	7.58171	-3.0372	0.00833285	0.178108
ENSG00000162039.10	MEIOB	chr16	-2.20269	-1.37816	-3.03644	0.00834565	0.178322
ENSG00000104205.8	SGK3	chr8	-0.6799	5.54422	-3.03624	0.0083491	0.178336
ENSG00000212128.2	TAS2R13	chr12	-1.38797	1.92576	-3.03596	0.00835383	0.178377
ENSG00000065989.11	PDE4A	chr19	1.63438	-2.07027	3.0303	0.00845076	0.179998
ENSG00000203685.5	C1orf95	chr1	0.925188	3.43411	3.0302	0.00845239	0.179998
ENSG00000101955.10	SRPX	chrX	1.60891	-0.278708	3.02848	0.00848208	0.180509
ENSG00000115507.5	OTX1	chr2	-1.52693	2.14318	-3.02518	0.00853935	0.181363
ENSG00000099953.5	MMP11	chr22	2.06725	-1.53064	3.02449	0.00855133	0.181557
ENSG00000048740.13	CELF2	chr10	0.929233	3.10604	3.02425	0.00855553	0.181586
ENSG00000028137.12	TNFRSF1B	chr1	1.66588	-0.176726	3.02139	0.00860554	0.182404
ENSG00000115085.9	ZAP70	chr2	1.41456	-2.17627	3.01844	0.00865742	0.182975
ENSG00000175065.7	DSG4	chr18	0.34848	9.32525	3.01843	0.00865747	0.182975
ENSG00000086619.9	ERO1LB	chr1	-0.784315	3.94592	-3.01683	0.00868575	0.182975
ENSG00000163013.7	FBXO41	chr2	-1.23183	1.84581	-3.01646	0.00869232	0.182975
ENSG00000203867.7	RBM20	chr10	-0.62284	4.30516	-3.01646	0.00869237	0.182975
ENSG00000181830.7	SLC35C1	chr11	1.03604	2.26929	3.01623	0.00869644	0.182975
ENSG00000127324.4	TSPAN8	chr12	-1.26094	0.987232	-3.01531	0.0087126	0.182975
ENSG00000179010.10	MRFAP1	chr4	-0.326215	7.74893	-3.01522	0.00871423	0.182975
ENSG00000177300.5	CLDN22	chr4	1.79648	-3.07149	3.01437	0.00872942	0.182975
ENSG00000091879.9	ANGPT2	chr8	1.79648	-3.07149	3.01437	0.00872942	0.182975
ENSG00000269832.1	AL627171.2	chr14	1.79648	-3.07149	3.01437	0.00872942	0.182975
ENSG00000151838.7	CCDC175	chr14	1.79648	-3.07149	3.01437	0.00872942	0.182975
ENSG00000153902.9	LGI4	chr19	1.79648	-3.07149	3.01437	0.00872942	0.182975
ENSG00000149970.10	CNKSR2	chrX	1.79648	-3.07149	3.01437	0.00872942	0.182975
ENSG00000162174.8	ASRGL1	chr11	1.32665	-2.72531	3.01318	0.00875051	0.182975
ENSG00000255046.1	RP11-297N6.4	chr8	-1.68174	-1.67403	-3.01302	0.00875339	0.182975
ENSG00000021645.13	NRXN3	chr14	-1.49564	0.777418	-3.01103	0.00878886	0.183535
ENSG00000170185.5	USP38	chr4	0.479812	7.24169	3.00801	0.00884302	0.184424
ENSG00000270024.1	C8orf44-SGK3	chr8	2.41599	-0.576983	3.00741	0.00885392	0.184431
ENSG00000257591.1	ZNF625	chr19	1.48338	-1.69852	3.0074	0.00885418	0.184431
ENSG00000115828.11	QPCT	chr2	0.565104	4.6918	3.00702	0.00886094	0.184495
ENSG00000231880.1	KBTBD4	chr11	-1.57822	-2.17627	-3.00637	0.00887274	0.184596
ENSG00000180596.7	HIST1H2BC	chr6	0.796871	3.56498	3.0027	0.00893911	0.185454
ENSG00000104883.3	PEX11G	chr19	-1.40748	0.138473	-3.0015	0.00896113	0.185729
ENSG00000145365.10	TIFA	chr4	0.61322	4.37357	3.00062	0.00897716	0.185968
ENSG00000124171.4	PARD6B	chr20	0.56292	5.09598	2.99951	0.00899742	0.186239
ENSG00000126264.5	HCST	chr19	1.44406	-2.72531	2.99899	0.00900694	0.186314
ENSG00000175121.7	WFDC5	chr20	1.72257	1.26993	2.99711	0.00904142	0.186827
ENSG00000159110.15	IFNAR2	chr21	-1.36117	2.59941	-2.99684	0.00904649	0.186827
ENSG00000198443.5	KRTAP4-1	chr17	1.61502	5.5056	2.99679	0.00904735	0.186827
ENSG00000224474.2	AL355490.1	chr10	1.37138	-1.15862	2.99643	0.00905405	0.186863
ENSG00000188211.4	NCR3LG1	chr11	0.808034	3.43564	2.99352	0.00910774	0.187849
ENSG00000219438.4	FAM19A5	chr22	2.72139	0.141359	2.99265	0.00912377	0.188058
ENSG00000110203.4	FOLR3	chr11	1.72538	-2.81743	2.99247	0.00912724	0.188069
ENSG00000204887.4	KRTAP1-4	chr17	2.27729	-1.15738	2.99216	0.00913298	0.18808
ENSG00000163406.6	SLC15A2	chr3	0.964644	3.30128	2.99166	0.00914217	0.188132
ENSG00000240563.1	L1TD1	chr1	1.70921	-1.35203	2.99116	0.0091516	0.188265
ENSG00000268885.1	AC026740.1	chr5	-1.77713	-0.660234	-2.98911	0.00918975	0.188928
ENSG00000083093.5	PALB2	chr16	0.509902	4.61281	2.98854	0.00920041	0.189086
ENSG00000189433.5	GJB4	chr1	0.697984	4.52435	2.9878	0.00921431	0.189282
ENSG00000182909.5	LENG9	chr19	1.72008	-2.13095	2.98507	0.00926568	0.190181
ENSG00000154997.8	2016-09-14	chr7	1.66702	0.0684827	2.98452	0.009276	0.190332
ENSG00000215529.8	EFCAB8	chr20	1.94327	-2.20963	2.98256	0.00931305	0.190907
ENSG00000003989.12	SLC7A2	chr8	-0.478873	5.62699	-2.98202	0.00932333	0.191052
ENSG00000170545.12	SMAGP	chr12	0.501717	5.08001	2.98187	0.00932611	0.191052
ENSG00000155868.7	MED7	chr5	-0.726262	3.71545	-2.98167	0.0093298	0.191066
ENSG00000181085.10	MAPK15	chr8	-2.01413	-1.57628	-2.97867	0.0093869	0.192007
ENSG00000056998.14	GYG2	chrX	-1.29023	0.73758	-2.97754	0.00940855	0.192065
ENSG00000154025.11	SLC5A10	chr17	1.48834	2.02639	2.97678	0.00942309	0.192065
ENSG00000183145.4	RIPPLY3	chr21	1.73101	-1.75183	2.97571	0.00944367	0.192065
ENSG00000257065.1	RP3-468K18.5	chr6	1.28707	-3.01555	2.97453	0.00946624	0.192065
ENSG00000255292.2	SDHD	chr11	1.28707	-3.01555	2.97453	0.00946624	0.192065
ENSG00000139767.4	SRRM4	chr12	1.28707	-3.01555	2.97453	0.00946624	0.192065
ENSG00000101204.11	CHRNA4	chr20	1.28707	-3.01555	2.97453	0.00946624	0.192065
ENSG00000110090.8	CPT1A	chr11	0.562098	6.06272	2.9725	0.00950546	0.1928
ENSG00000075673.7	ATP12A	chr13	0.494496	8.66778	2.96999	0.00955402	0.193723
ENSG00000142609.13	C1orf222	chr1	1.56305	-2.1022	2.96936	0.00956626	0.193909
ENSG00000008311.10	AASS	chr7	0.620332	3.84714	2.96677	0.00961672	0.194792
ENSG00000077274.7	CAPN6	chrX	-1.81049	-0.395459	-2.96666	0.009619	0.194792
ENSG00000204922.4	C11orf83	chr11	-1.30893	1.14162	-2.96604	0.00963112	0.194875
ENSG00000138722.5	MMRN1	chr4	1.5097	-2.66464	2.96597	0.00963241	0.194875
ENSG00000134575.5	ACP2	chr11	0.829611	2.71046	2.96545	0.00964266	0.19496
ENSG00000144827.4	ABHD10	chr3	0.707172	2.97622	2.96424	0.0096663	0.195314
ENSG00000101160.9	CTSZ	chr20	0.80821	3.43355	2.96374	0.00967621	0.195452
ENSG00000170584.6	NUDCD2	chr5	-0.638037	4.27604	-2.9632	0.00968688	0.195605
ENSG00000162494.5	LRRC38	chr1	1.82645	-1.55047	2.9606	0.00973805	0.196514
ENSG00000182963.5	GJC1	chr17	-1.05672	2.70931	-2.95959	0.00975803	0.196855
ENSG00000155666.7	KDM8	chr16	-1.30458	0.553019	-2.959	0.00976983	0.19703
ENSG00000196968.6	FUT11	chr10	-0.733252	4.21865	-2.95804	0.00978893	0.197353
ENSG00000183688.4	FAM101B	chr17	-0.510728	6.02279	-2.9576	0.00979757	0.197402
ENSG00000132142.15	ACACA	chr17	0.294124	8.0572	2.9565	0.00981958	0.197756
ENSG00000167755.9	KLK6	chr19	0.583918	6.52949	2.95536	0.00984235	0.19799
ENSG00000163002.8	NUP35	chr2	0.649499	3.83773	2.95495	0.00985058	0.19803
ENSG00000160888.6	IER2	chr19	-0.544501	5.60042	-2.95453	0.00985901	0.198137
ENSG00000086065.9	CHMP5	chr9	0.501703	6.19317	2.9532	0.00988558	0.198483
ENSG00000179240.4	RP11-111M22.2	chr11	1.55891	-0.080207	2.95296	0.00989044	0.198518
ENSG00000175581.9	MRPL48	chr11	0.857244	3.45694	2.95049	0.00994025	0.199354
ENSG00000095539.11	SEMA4G	chr10	0.857976	3.47556	2.95042	0.00994153	0.199354
ENSG00000132429.5	POPDC3	chr6	-1.75661	-2.00238	-2.95003	0.0099494	0.199439
ENSG00000103111.10	MON1B	chr16	-0.482754	5.46821	-2.9499	0.00995201	0.199439
ENSG00000240386.2	LCE1F	chr1	1.08017	2.26532	2.94842	0.00998212	0.199916
ENSG00000197580.7	BCO2	chr11	-0.674876	3.44779	-2.94807	0.00998904	0.199956
ENSG00000151388.6	ADAMTS12	chr5	-3.11161	-0.631798	-2.94639	0.0100233	0.200429
ENSG00000181264.4	TMEM136	chr11	0.850955	2.62646	2.94607	0.0100298	0.200429
ENSG00000115459.13	ELMOD3	chr2	0.751328	4.09337	2.94549	0.0100417	0.200477
ENSG00000125787.7	GNRH2	chr20	-1.6844	-0.820266	-2.94183	0.0101164	0.201779
ENSG00000153944.6	MSI2	chr17	-0.403102	6.39003	-2.94099	0.0101337	0.20206
ENSG00000105963.9	ADAP1	chr7	-1.91227	-0.45262	-2.93986	0.0101571	0.202396
ENSG00000160471.8	COX6B2	chr19	1.60891	-2.46651	2.93971	0.0101601	0.202396
ENSG00000177990.7	DPY19L2	chr12	1.60304	0.619962	2.93904	0.010174	0.202547
ENSG00000241595.1	KRTAP9-4	chr17	1.66526	7.99201	2.93676	0.0102211	0.203292
ENSG00000006377.9	DLX6	chr7	-1.6719	-2.55864	-2.9363	0.0102307	0.203292
ENSG00000089818.12	NECAP1	chr12	0.530976	4.9847	2.93448	0.0102686	0.203919
ENSG00000163297.12	ANTXR2	chr4	-1.2603	1.2442	-2.93302	0.010299	0.204247
ENSG00000168546.6	GFRA2	chr8	1.91251	-1.88626	2.93283	0.010303	0.204247
ENSG00000024526.12	DEPDC1	chr1	-0.978949	3.13339	-2.93275	0.0103047	0.204247
ENSG00000245317.2	CTC-241N9.1	chr5	2.28036	-1.64583	2.93261	0.0103076	0.204247
ENSG00000135299.12	ANKRD6	chr6	0.873881	2.80001	2.93011	0.01036	0.205029
ENSG00000051108.10	HERPUD1	chr16	0.615472	6.37347	2.92757	0.0104136	0.20577
ENSG00000259024.2	TVP23C-CDRT4	chr17	1.47477	-2.32907	2.92552	0.0104569	0.206368
ENSG00000165555.5	NOXRED1	chr14	-1.52724	1.00314	-2.92324	0.0105054	0.207068
ENSG00000156471.8	PTDSS1	chr8	0.452988	5.92157	2.92033	0.0105677	0.207973
ENSG00000122176.10	FMOD	chr1	-1.23535	1.32225	-2.91957	0.010584	0.208101
ENSG00000136235.11	GPNMB	chr7	0.244878	9.72453	2.91915	0.010593	0.208214
ENSG00000187537.9	POTEM	chr14	-2.22089	-1.73323	-2.91849	0.010607	0.208426
ENSG00000174109.3	C16orf91	chr16	1.54058	1.76785	2.91719	0.0106351	0.208912
ENSG00000170915.8	PAQR8	chr6	0.924237	1.81022	2.91659	0.010648	0.209037
ENSG00000112186.7	CAP2	chr6	0.785908	3.10473	2.91527	0.0106765	0.209339
ENSG00000164627.13	KIF6	chr6	2.04291	-1.09794	2.91378	0.010709	0.209846
ENSG00000221880.2	KRTAP1-3	chr17	1.48435	7.86717	2.91325	0.0107205	0.210005
ENSG00000182584.4	ACTL10	chr20	1.58366	-2.07027	2.91206	0.0107463	0.210297
ENSG00000188581.8	KRTAP1-1	chr17	1.40226	7.14298	2.9109	0.0107716	0.210553
ENSG00000090339.4	ICAM1	chr19	-2.26065	-0.955642	-2.9105	0.0107804	0.210661
ENSG00000002746.10	HECW1	chr7	2.24293	-1.2367	2.90959	0.0108002	0.210922
ENSG00000159708.13	LRRC36	chr16	-1.49488	-2.20772	-2.90958	0.0108004	0.210922
ENSG00000170458.9	CD14	chr5	-1.96098	-1.33722	-2.90916	0.0108097	0.210992
ENSG00000076662.5	ICAM3	chr19	-1.95986	-1.2894	-2.90706	0.0108559	0.211423
ENSG00000143171.8	RXRG	chr1	-1.78013	-3.01555	-2.90705	0.010856	0.211423
ENSG00000268485.1	AC104841.2	chr2	-1.71451	-1.79064	-2.90673	0.0108631	0.211496
ENSG00000172717.11	FAM71D	chr14	-1.48743	-2.51331	-2.90623	0.0108742	0.211621
ENSG00000251247.5	ZNF345	chr19	0.591342	3.55804	2.90614	0.0108762	0.211621
ENSG00000150667.6	FSIP1	chr15	-2.22642	-1.46572	-2.90563	0.0108874	0.211774
ENSG00000154736.5	ADAMTS5	chr21	-1.25122	2.49589	-2.90479	0.0109058	0.212003
ENSG00000158006.9	PAFAH2	chr1	0.71074	4.63077	2.90438	0.0109149	0.212115
ENSG00000116157.5	GPX7	chr1	-1.73075	0.143154	-2.90278	0.0109505	0.212676
ENSG00000068781.16	STON1-GTF2A1L	chr2	1.56205	-1.88603	2.90237	0.0109594	0.212785
ENSG00000167754.8	KLK5	chr19	0.597412	6.35605	2.90159	0.0109769	0.21285
ENSG00000124103.8	FAM209A	chr20	1.38079	-2.57251	2.90147	0.0109795	0.21285
ENSG00000163331.6	DAPL1	chr2	0.435334	6.69443	2.90119	0.0109857	0.212905
ENSG00000171396.10	KRTAP4-4	chr17	1.6867	6.12347	2.89919	0.0110303	0.213445
ENSG00000099940.7	SNAP29	chr22	0.401261	5.33552	2.89832	0.0110499	0.21365
ENSG00000069345.7	DNAJA2	chr16	0.427267	6.78787	2.89754	0.0110673	0.2139
ENSG00000178896.6	EXOSC4	chr8	-1.07834	1.72801	-2.89709	0.0110774	0.21403
ENSG00000198844.6	ARHGEF15	chr17	1.63598	-1.59522	2.89433	0.0111396	0.214896
ENSG00000149346.10	SLX4IP	chr20	-0.73144	3.00617	-2.89304	0.0111686	0.215274
ENSG00000106868.12	SUSD1	chr9	-0.799361	3.39076	-2.89157	0.0112021	0.215783
ENSG00000204618.4	RNF39	chr6	0.506969	5.2993	2.89109	0.0112128	0.215859
ENSG00000222001.2	AC106876.2	chr2	1.03813	3.43644	2.89091	0.011217	0.215874
ENSG00000185684.8	EP400NL	chr12	-0.81786	3.59775	-2.89067	0.0112223	0.215911
ENSG00000162882.10	HAAO	chr2	-1.67837	-1.01686	-2.88962	0.0112462	0.21624
ENSG00000163217.1	BMP10	chr2	-2.0444	-1.18219	-2.88844	0.0112733	0.216564
ENSG00000237683.5	AL627309.1	chr1	-2.18816	-1.80584	-2.88825	0.0112777	0.216582
ENSG00000124786.8	SLC35B3	chr6	-0.726408	4.1311	-2.88706	0.0113048	0.216971
ENSG00000114786.11	ABHD14A-ACY1	chr3	-1.59877	-1.76052	-2.88662	0.0113149	0.2171
ENSG00000122367.15	LDB3	chr10	1.45874	-0.461374	2.88543	0.0113422	0.217494
ENSG00000158859.9	ADAMTS4	chr1	1.67493	-2.23695	2.88496	0.011353	0.217569
ENSG00000007080.6	CCDC124	chr19	-1.22774	2.13234	-2.88454	0.0113626	0.217621
ENSG00000232838.3	PET117	chr20	-1.38433	0.346888	-2.88336	0.0113899	0.217948
ENSG00000153064.7	BANK1	chr4	-1.07118	1.05856	-2.88269	0.0114053	0.218177
ENSG00000165061.10	ZMAT4	chr8	1.67335	-2.24888	2.88198	0.0114217	0.218424
ENSG00000174238.10	PITPNA	chr17	0.378936	6.07279	2.88116	0.0114408	0.21853
ENSG00000259288.1	RP11-133K1.2	chr15	-1.61438	-1.78003	-2.88113	0.0114414	0.21853
ENSG00000196156.3	KRTAP4-3	chr17	1.65386	6.64323	2.881	0.0114444	0.21853
ENSG00000119640.4	ACYP1	chr14	-0.958066	3.06974	-2.87996	0.0114684	0.218922
ENSG00000163110.10	PDLIM5	chr4	-0.40946	7.7459	-2.87914	0.0114876	0.219157
ENSG00000204880.6	KRTAP4-8	chr17	1.53135	6.29841	2.87889	0.0114933	0.219173
ENSG00000182578.9	CSF1R	chr5	2.04632	0.283315	2.87861	0.0114998	0.219192
ENSG00000160111.8	CPAMD8	chr19	1.71403	-0.639805	2.87826	0.011508	0.219284
ENSG00000269018.1	AP001362.1	chr11	1.36898	-1.0056	2.87807	0.0115123	0.2193
ENSG00000240065.3	PSMB9	chr6	1.5627	-0.263672	2.87789	0.0115166	0.219316
ENSG00000112761.14	WISP3	chr6	-2.17357	-0.98826	-2.87698	0.0115379	0.219458
ENSG00000188760.6	TMEM198	chr2	1.57739	0.152178	2.87653	0.0115484	0.219593
ENSG00000196839.8	ADA	chr20	1.66419	-1.96619	2.87481	0.0115887	0.220162
ENSG00000120708.12	TGFBI	chr5	-0.96521	2.86104	-2.87417	0.0116037	0.220346
ENSG00000213199.3	ASIC3	chr7	1.4271	-0.675002	2.87392	0.0116095	0.220346
ENSG00000145191.7	EIF2B5	chr3	0.404533	6.20189	2.8734	0.0116217	0.220458
ENSG00000230453.5	ANKRD18B	chr9	1.4651	0.787299	2.8729	0.0116334	0.220615
ENSG00000139364.6	TMEM132B	chr12	1.23065	0.538741	2.87102	0.0116779	0.221393
ENSG00000143520.6	FLG2	chr1	0.417732	9.73233	2.87072	0.011685	0.221461
ENSG00000268182.1	SMIM17	chr19	-1.78832	-1.38402	-2.86788	0.0117524	0.222606
ENSG00000135363.7	LMO2	chr11	-1.23027	2.29057	-2.86544	0.0118104	0.223505
ENSG00000168398.5	BDKRB2	chr14	1.14713	2.73251	2.86508	0.0118192	0.223604
ENSG00000178199.9	ZC3H12D	chr6	1.47871	-0.344913	2.86281	0.0118736	0.224408
ENSG00000181929.7	PRKAG1	chr12	0.451119	5.32063	2.86242	0.0118829	0.224476
ENSG00000113805.8	CNTN3	chr3	1.19967	1.44054	2.8615	0.0119051	0.224621
ENSG00000243896.3	OR2A7	chr7	1.82303	0.0184482	2.86137	0.0119082	0.224621
ENSG00000149926.9	FAM57B	chr16	1.72146	-2.87337	2.86078	0.0119224	0.224621
ENSG00000144120.8	TMEM177	chr2	0.875834	2.44854	2.85934	0.0119571	0.225141
ENSG00000221852.4	KRTAP1-5	chr17	1.51843	9.28091	2.85864	0.011974	0.225288
ENSG00000110013.8	SIAE	chr11	-0.779837	3.36375	-2.8585	0.0119774	0.225288
ENSG00000186393.5	KRT26	chr17	-0.332345	8.99667	-2.85834	0.0119813	0.225288
ENSG00000152422.11	XRCC4	chr5	0.737716	3.88225	2.85831	0.0119819	0.225288
ENSG00000152672.3	CLEC4F	chr2	-1.44039	-2.32907	-2.85682	0.0120181	0.225699
ENSG00000080709.10	KCNN2	chr5	-1.44039	-2.32907	-2.85682	0.0120181	0.225699
ENSG00000268552.1	AL109927.1	chr1	1.22537	-2.81743	2.85531	0.0120549	0.226023
ENSG00000220256.3	AC093802.1	chr2	1.22537	-2.81743	2.85531	0.0120549	0.226023
ENSG00000101349.12	PAK7	chr20	1.44273	-0.802023	2.85522	0.0120573	0.226023
ENSG00000165055.11	METTL2B	chr7	0.565176	4.36425	2.85475	0.0120685	0.2261
ENSG00000141449.10	GREB1L	chr18	-0.697323	3.20352	-2.85264	0.0121201	0.226667
ENSG00000105556.6	MIER2	chr19	1.01077	3.91849	2.85261	0.0121209	0.226667
ENSG00000148290.5	SURF1	chr9	-0.751864	3.48622	-2.8522	0.012131	0.226667
ENSG00000197360.5	ZNF98	chr19	1.54602	-2.04152	2.85072	0.0121675	0.226667
ENSG00000115607.5	IL18RAP	chr2	-1.33664	-3.01555	-2.85061	0.0121699	0.226667
ENSG00000134020.6	PEBP4	chr8	-1.33664	-3.01555	-2.85061	0.0121699	0.226667
ENSG00000167994.7	RAB3IL1	chr11	-1.33664	-3.01555	-2.85061	0.0121699	0.226667
ENSG00000105641.3	SLC5A5	chr19	-1.33664	-3.01555	-2.85061	0.0121699	0.226667
ENSG00000167414.4	GNG8	chr19	-1.33664	-3.01555	-2.85061	0.0121699	0.226667
ENSG00000087074.7	PPP1R15A	chr19	0.584901	6.05977	2.84989	0.0121878	0.226799
ENSG00000162949.12	CAPN13	chr2	-1.78331	-2.31372	-2.84851	0.0122219	0.227166
ENSG00000241794.1	SPRR2A	chr1	1.89412	2.96877	2.84822	0.0122291	0.227233
ENSG00000007312.8	CD79B	chr17	-1.44375	-2.38501	-2.84749	0.012247	0.2275
ENSG00000204304.7	PBX2	chr6	0.533053	5.8488	2.84689	0.012262	0.227609
ENSG00000197208.5	SLC22A4	chr5	-1.94255	-1.31023	-2.84655	0.0122704	0.227609
ENSG00000183665.4	TRMT12	chr8	0.633424	3.75428	2.84653	0.0122708	0.227609
ENSG00000205639.5	MFSD2B	chr2	-1.77249	-1.4096	-2.84613	0.0122808	0.227728
ENSG00000116141.11	MARK1	chr1	0.545994	4.53171	2.84581	0.0122888	0.227811
ENSG00000115267.5	IFIH1	chr2	-0.907783	3.3884	-2.84476	0.0123149	0.228094
ENSG00000049769.8	PPP1R3F	chrX	-1.33705	1.49093	-2.84197	0.0123844	0.229161
ENSG00000197497.6	ZNF665	chr19	1.11883	1.50076	2.83931	0.0124511	0.229891
ENSG00000152689.13	RASGRP3	chr2	0.777132	2.60894	2.83923	0.0124533	0.229891
ENSG00000198090.3	KRTAP4-6	chr17	1.57811	6.5961	2.83864	0.012468	0.229891
ENSG00000139178.6	C1RL	chr12	0.629322	4.29914	2.83422	0.01258	0.229891
ENSG00000184611.7	KCNH7	chr2	-1.70724	-2.49232	-2.83234	0.0126277	0.229891
ENSG00000255346.5	NOX5	chr15	1.53133	1.42335	2.83093	0.0126638	0.229891
ENSG00000090054.9	SPTLC1	chr9	0.422016	6.0605	2.83075	0.0126685	0.229891
ENSG00000109424.3	UCP1	chr4	1.59493	-3.10768	2.83031	0.0126795	0.229891
ENSG00000150625.12	GPM6A	chr4	1.59493	-3.10768	2.83031	0.0126795	0.229891
ENSG00000109991.4	P2RX3	chr11	1.59493	-3.10768	2.83031	0.0126795	0.229891
ENSG00000198488.6	B3GNT6	chr11	1.59493	-3.10768	2.83031	0.0126795	0.229891
ENSG00000186925.6	KRTAP19-6	chr21	1.59493	-3.10768	2.83031	0.0126795	0.229891
ENSG00000174016.7	FAM46D	chrX	1.59493	-3.10768	2.83031	0.0126795	0.229891
ENSG00000134716.5	CYP2J2	chr1	1.46779	0.619142	2.82944	0.012702	0.230064
ENSG00000044574.7	HSPA5	chr9	-0.285851	7.51618	-2.82823	0.0127331	0.230409
ENSG00000242220.2	TCP10L	chr21	2.23063	-1.57153	2.82821	0.0127334	0.230409
ENSG00000104687.8	GSR	chr8	-0.76969	3.796	-2.82807	0.0127371	0.230409
ENSG00000204713.6	TRIM27	chr6	-0.46321	5.14621	-2.82709	0.0127622	0.230799
ENSG00000125531.5	C20orf195	chr20	1.60244	-2.07941	2.82629	0.0127829	0.231045
ENSG00000137413.11	TAF8	chr6	0.474715	4.68915	2.82628	0.0127831	0.231045
ENSG00000102038.11	SMARCA1	chrX	-0.687135	4.5379	-2.82423	0.0128364	0.231941
ENSG00000203827.7	NBPF16	chr1	0.728799	3.99104	2.82251	0.0128808	0.232546
ENSG00000112981.3	NME5	chr5	-1.38944	-2.60396	-2.82179	0.0128996	0.232685
ENSG00000123496.3	IL13RA2	chrX	-1.38944	-2.60396	-2.82179	0.0128996	0.232685
ENSG00000146540.10	C7orf50	chr7	-0.825093	3.83877	-2.82166	0.0129031	0.232685
ENSG00000107745.12	MICU1	chr10	0.448773	5.37308	2.8202	0.0129411	0.233237
ENSG00000126453.5	BCL2L12	chr19	1.41798	0.34931	2.81965	0.0129555	0.233299
ENSG00000141316.8	SPACA3	chr17	-1.60197	-2.75676	-2.81841	0.012988	0.233818
ENSG00000129455.11	KLK8	chr19	2.45369	0.076019	2.81825	0.0129921	0.233819
ENSG00000009694.9	TENM1	chrX	1.30571	-0.615966	2.81798	0.0129991	0.233819
ENSG00000134758.9	RNF138	chr18	-0.795291	3.56543	-2.81699	0.0130252	0.234089
ENSG00000137563.7	GGH	chr8	0.533911	6.01546	2.81678	0.0130307	0.234122
ENSG00000103381.7	CPPED1	chr16	0.69007	2.74437	2.81452	0.0130903	0.234927
ENSG00000269360.1	AC112693.2	chr15	-0.864331	1.97736	-2.81434	0.0130949	0.234944
ENSG00000144285.11	SCN1A	chr2	-1.83522	-2.71143	-2.81398	0.0131046	0.235051
ENSG00000269871.1	AC040977.1	chr17	1.37553	-2.03883	2.81341	0.0131197	0.235189
ENSG00000076248.6	UNG	chr12	0.52109	4.73063	2.8126	0.0131411	0.235505
ENSG00000119715.10	ESRRB	chr14	-1.44811	-2.31519	-2.81195	0.0131583	0.235748
ENSG00000078401.6	EDN1	chr6	1.15158	2.84343	2.80843	0.013252	0.237124
ENSG00000083807.5	SLC27A5	chr19	1.46288	0.0689236	2.808	0.0132635	0.237232
ENSG00000051523.6	CYBA	chr16	-1.50702	1.36323	-2.80354	0.0133835	0.238907
ENSG00000165983.10	PTER	chr10	0.584047	3.81327	2.80301	0.0133978	0.239096
ENSG00000157992.8	KRTCAP3	chr2	1.37251	1.57498	2.80223	0.0134189	0.239144
ENSG00000243978.4	RGAG1	chrX	1.52905	-2.16092	2.8018	0.0134306	0.239144
ENSG00000092969.7	TGFB2	chr1	-0.61665	4.786	-2.80163	0.0134352	0.239144
ENSG00000169733.7	RFNG	chr17	-1.14144	2.15116	-2.80156	0.0134371	0.239144
ENSG00000162004.12	CCDC78	chr16	-1.54741	-1.80584	-2.80143	0.0134407	0.239144
ENSG00000143344.11	RGL1	chr1	0.520656	6.10438	2.80034	0.01347	0.239144
ENSG00000080618.9	CPB2	chr13	-1.45871	-2.42389	-2.79999	0.0134797	0.239144
ENSG00000233276.2	GPX1	chr3	-0.957701	2.54969	-2.79733	0.013552	0.239144
ENSG00000064201.11	TSPAN32	chr11	1.49151	-2.60396	2.79604	0.0135873	0.239144
ENSG00000212659.1	KRTAP9-6	chr17	1.93878	5.1575	2.79292	0.013673	0.239144
ENSG00000033100.10	CHPF2	chr7	-0.550299	5.04119	-2.79284	0.0136753	0.239144
ENSG00000213928.4	IRF9	chr14	1.22199	1.24128	2.79271	0.0136788	0.239144
ENSG00000071539.9	TRIP13	chr5	0.995424	1.28082	2.79206	0.0136967	0.239144
ENSG00000136870.6	ZNF189	chr9	-0.485427	4.69196	-2.79111	0.0137231	0.239144
ENSG00000101680.9	LAMA1	chr18	1.07117	2.75497	2.79057	0.0137381	0.239144
ENSG00000126522.12	ASL	chr7	1.19857	2.44252	2.78771	0.0138174	0.239144
ENSG00000134531.5	EMP1	chr12	-0.312536	8.6482	-2.78731	0.0138285	0.239144
ENSG00000168765.11	GSTM4	chr1	1.11357	1.81552	2.78703	0.0138363	0.239144
ENSG00000083635.7	NUFIP1	chr13	-0.941098	3.37966	-2.78663	0.0138476	0.239144
ENSG00000186871.5	ERCC6L	chrX	-1.67428	1.21825	-2.78551	0.0138786	0.239144
ENSG00000183208.8	GDPGP1	chr15	-1.91789	0.0389314	-2.78535	0.0138832	0.239144
ENSG00000204381.7	LAYN	chr11	-0.665162	3.34591	-2.78351	0.0139347	0.239144
ENSG00000156381.4	ANKRD9	chr14	-0.927696	2.9828	-2.78284	0.0139537	0.239144
ENSG00000167613.11	LAIR1	chr19	-2.06617	-1.09679	-2.78231	0.0139685	0.239144
ENSG00000171132.9	PRKCE	chr2	0.653121	4.20762	2.78013	0.01403	0.239144
ENSG00000203805.6	PPAPDC1A	chr10	1.97211	-1.71372	2.77908	0.0140598	0.239144
ENSG00000058866.10	DGKG	chr3	1.47569	-0.86303	2.77847	0.0140769	0.239144
ENSG00000183386.5	FHL3	chr1	0.916531	1.96602	2.77843	0.0140782	0.239144
ENSG00000139718.6	SETD1B	chr12	-0.805454	5.01519	-2.7779	0.014093	0.239144
ENSG00000165283.11	STOML2	chr9	0.537346	4.9056	2.77598	0.0141477	0.239144
ENSG00000167996.11	FTH1	chr11	-0.383818	6.36626	-2.77521	0.0141698	0.239144
ENSG00000101577.5	LPIN2	chr18	0.638902	4.25652	2.77459	0.0141874	0.239144
ENSG00000171462.10	DLK2	chr6	-2.03403	-1.59091	-2.77454	0.0141888	0.239144
ENSG00000174428.12	GTF2IRD2B	chr7	-1.1614	2.15173	-2.77417	0.0141993	0.239144
ENSG00000010270.9	STARD3NL	chr7	0.891017	3.3536	2.77367	0.0142136	0.239144
ENSG00000110719.5	TCIRG1	chr11	-1.56248	1.63295	-2.77339	0.0142216	0.239144
ENSG00000120738.7	EGR1	chr5	-0.482912	7.40797	-2.77311	0.0142298	0.239144
ENSG00000176435.6	CLEC14A	chr14	1.85353	-2.15676	2.77113	0.0142864	0.239144
ENSG00000165632.7	TAF3	chr10	-0.956138	3.43613	-2.77022	0.0143127	0.239144
ENSG00000197775.1	DHRS4-AS1	chr14	-2.46109	-2.29731	-2.76882	0.0143532	0.239144
ENSG00000133195.7	SLC39A11	chr17	-0.394397	5.83433	-2.76863	0.0143587	0.239144
ENSG00000159346.8	ADIPOR1	chr1	0.298542	7.06412	2.7685	0.0143623	0.239144
ENSG00000162148.6	PPP1R32	chr11	1.51358	-0.0177238	2.76803	0.0143759	0.239144
ENSG00000185267.5	CDNF	chr10	-0.887372	1.95541	-2.76647	0.0144212	0.239144
ENSG00000121005.4	CRISPLD1	chr8	1.27591	2.25721	2.7664	0.0144233	0.239144
ENSG00000138161.8	CUZD1	chr10	1.40026	-0.465962	2.76487	0.0144678	0.239144
ENSG00000130540.9	SULT4A1	chr22	1.95551	-1.60772	2.76305	0.0145206	0.239144
ENSG00000254726.2	MEX3A	chr1	-0.768871	3.19449	-2.76122	0.0145743	0.239144
ENSG00000112242.10	E2F3	chr6	-0.47295	5.12741	-2.76102	0.01458	0.239144
ENSG00000162551.9	ALPL	chr1	1.62061	-2.23221	2.76072	0.0145891	0.239144
ENSG00000163001.7	CCDC104	chr2	0.542649	4.82991	2.76007	0.014608	0.239144
ENSG00000156113.16	KCNMA1	chr10	1.39214	1.89451	2.75962	0.0146212	0.239144
ENSG00000078795.12	PKD2L2	chr5	1.79906	-2.49232	2.75677	0.0147053	0.239144
ENSG00000168427.7	KLHL30	chr2	1.21205	-2.81743	2.75601	0.0147278	0.239144
ENSG00000215431.1	AC015989.1	chr18	1.21205	-2.81743	2.75601	0.0147278	0.239144
ENSG00000088854.11	C20orf194	chr20	-0.494526	5.85048	-2.75589	0.0147315	0.239144
ENSG00000103512.10	NOMO1	chr16	0.809587	4.16404	2.75557	0.0147408	0.239144
ENSG00000166391.10	MOGAT2	chr11	1.5332	-1.9962	2.75495	0.0147594	0.239144
ENSG00000112299.7	VNN1	chr6	2.1518	-0.821039	2.75454	0.0147713	0.239144
ENSG00000164088.13	PPM1M	chr3	-0.902692	1.86445	-2.75451	0.0147724	0.239144
ENSG00000186675.5	MAGEE2	chrX	1.45894	-2.12057	2.7542	0.0147816	0.239144
ENSG00000011376.5	LARS2	chr3	0.550797	4.39402	2.75399	0.0147878	0.239144
ENSG00000167799.5	NUDT8	chr11	1.60773	-0.497942	2.75375	0.014795	0.239144
ENSG00000168348.3	INSM2	chr14	-1.33711	-2.75676	-2.75337	0.0148063	0.239144
ENSG00000175697.6	GPR156	chr3	-1.1025	1.65988	-2.75205	0.0148454	0.239144
ENSG00000111981.4	ULBP1	chr6	1.67956	-0.846257	2.75202	0.0148463	0.239144
ENSG00000156968.8	MPV17L	chr16	1.39904	0.329637	2.75166	0.0148571	0.239144
ENSG00000266967.2	AARSD1	chr17	-0.774122	2.50826	-2.75135	0.0148666	0.239144
ENSG00000244005.8	NFS1	chr20	0.610236	3.64099	2.75122	0.0148704	0.239144
ENSG00000129946.6	SHC2	chr19	-2.09128	-1.14156	-2.75025	0.0148993	0.239144
ENSG00000129422.9	MTUS1	chr8	0.348058	7.12746	2.74969	0.014916	0.239144
ENSG00000163945.11	UVSSA	chr4	-0.526744	5.29234	-2.74864	0.0149476	0.239144
ENSG00000124493.9	GRM4	chr6	1.96545	-1.1922	2.74818	0.0149615	0.239144
ENSG00000212900.1	KRTAP3-2	chr17	1.46749	8.14917	2.74808	0.0149645	0.239144
ENSG00000213416.3	KRTAP4-12	chr17	1.61868	6.28648	2.74662	0.0150085	0.239144
ENSG00000180386.7	KRTAP9-7	chr17	1.84598	6.21785	2.7455	0.0150423	0.239144
ENSG00000171811.8	TTC40	chr10	-2.05573	-1.34197	-2.7451	0.0150544	0.239144
ENSG00000164334.11	FAM170A	chr5	1.45848	-2.95488	2.7445	0.0150726	0.239144
ENSG00000152932.6	RAB3C	chr5	1.87724	-0.947044	2.74299	0.0151184	0.239144
ENSG00000143882.5	ATP6V1C2	chr2	0.277574	8.3821	2.73976	0.0152168	0.239144
ENSG00000224420.3	ADM5	chr19	-1.96012	-1.67595	-2.73962	0.0152211	0.239144
ENSG00000136286.10	MYO1G	chr7	-1.93468	-1.30212	-2.73788	0.0152743	0.239144
ENSG00000142102.11	ATHL1	chr11	-1.39227	1.9621	-2.73774	0.0152786	0.239144
ENSG00000150938.5	CRIM1	chr2	-0.314524	7.74335	-2.73762	0.0152824	0.239144
ENSG00000112983.13	BRD8	chr5	0.424605	5.9186	2.73635	0.0153215	0.239144
ENSG00000173208.3	ABCD2	chr12	1.84953	-2.1765	2.73491	0.0153658	0.239144
ENSG00000130377.9	ACSBG2	chr19	1.66296	-1.71372	2.73429	0.0153848	0.239144
ENSG00000133808.4	MICALCL	chr11	0.365697	6.49535	2.73381	0.0153999	0.239144
ENSG00000168393.8	DTYMK	chr2	1.62816	1.82706	2.73314	0.0154204	0.239144
ENSG00000159433.7	STARD9	chr15	-0.510166	4.67658	-2.73209	0.0154531	0.239144
ENSG00000081853.13	PCDHGA2	chr5	1.3374	0.358947	2.73189	0.0154592	0.239144
ENSG00000170035.11	UBE2E3	chr2	-0.520768	5.27684	-2.73027	0.0155097	0.239144
ENSG00000258947.2	TUBB3	chr16	1.74227	-1.00084	2.73004	0.0155169	0.239144
ENSG00000139835.9	GRTP1	chr13	-0.786304	3.32209	-2.72837	0.015569	0.239144
ENSG00000163093.7	BBS5	chr2	-0.914192	3.69721	-2.72674	0.0156201	0.239144
ENSG00000198331.6	HYLS1	chr11	1.18996	0.562727	2.72647	0.0156284	0.239144
ENSG00000165072.9	MAMDC2	chr9	0.45864	4.88045	2.72604	0.0156418	0.239144
ENSG00000087338.4	GMCL1	chr2	0.517407	6.49147	2.72554	0.0156577	0.239144
ENSG00000135821.12	GLUL	chr1	0.337541	8.42621	2.72513	0.0156706	0.239144
ENSG00000171823.6	FBXL14	chr12	-1.84548	-0.806545	-2.72333	0.0157272	0.239144
ENSG00000140945.11	CDH13	chr16	-0.366041	5.73059	-2.72325	0.0157299	0.239144
ENSG00000171243.7	SOSTDC1	chr7	-0.355879	6.1588	-2.72278	0.0157446	0.239144
ENSG00000139344.3	AMDHD1	chr12	-1.80051	0.441529	-2.72167	0.0157796	0.239144
ENSG00000149575.5	SCN2B	chr11	-1.17627	0.770959	-2.72053	0.0158157	0.239144
ENSG00000074935.9	TUBE1	chr6	0.674984	3.68003	2.72043	0.0158191	0.239144
ENSG00000160908.14	ZNF394	chr7	-0.45864	4.7479	-2.72004	0.0158314	0.239144
ENSG00000188803.10	SHISA6	chr17	1.70234	-1.55371	2.71979	0.0158395	0.239144
ENSG00000154556.13	SORBS2	chr4	-0.777374	4.43193	-2.71902	0.0158638	0.239144
ENSG00000103034.10	NDRG4	chr16	1.16446	2.95449	2.71893	0.0158667	0.239144
ENSG00000006059.3	KRT33A	chr17	0.745508	7.818	2.71778	0.0159034	0.239144
ENSG00000103852.8	TTC23	chr15	-0.583424	4.59727	-2.71736	0.0159167	0.239144
ENSG00000131043.7	AAR2	chr20	0.749713	3.32321	2.71701	0.0159279	0.239144
ENSG00000105976.10	MET	chr7	0.539877	4.47691	2.71529	0.0159831	0.239144
ENSG00000100197.16	CYP2D6	chr22	-1.57343	-0.638551	-2.71455	0.0160069	0.239144
ENSG00000162894.7	FAIM3	chr1	-2.2202	-1.1514	-2.71445	0.01601	0.239144
ENSG00000118520.9	ARG1	chr6	0.861879	3.91155	2.7135	0.0160404	0.239144
ENSG00000106367.9	AP1S1	chr7	0.907892	3.89105	2.71118	0.0161154	0.239144
ENSG00000171431.3	KRT20	chr17	-1.46813	-2.1507	-2.71096	0.0161224	0.239144
ENSG00000170734.7	POLH	chr6	0.444558	4.80848	2.71071	0.0161306	0.239144
ENSG00000105072.4	C19orf44	chr19	0.96031	1.42774	2.70995	0.0161551	0.239144
ENSG00000149179.9	C11orf49	chr11	-0.577377	4.04194	-2.70448	0.0163334	0.239144
ENSG00000186787.7	SPIN2B	chrX	-1.90031	1.39408	-2.70433	0.0163381	0.239144
ENSG00000102001.8	CACNA1F	chrX	1.30763	-2.28227	2.70405	0.0163472	0.239144
ENSG00000255837.1	TAS2R20	chr12	0.980881	1.33099	2.70315	0.0163769	0.239144
ENSG00000173013.4	CCDC96	chr4	1.4236	-1.37209	2.7029	0.0163849	0.239144
ENSG00000172164.9	SNTB1	chr8	0.557482	4.51714	2.70278	0.016389	0.239144
ENSG00000198083.7	KRTAP9-9	chr17	1.48839	6.88648	2.70187	0.0164188	0.239144
ENSG00000143869.5	GDF7	chr2	1.52158	-0.648136	2.70136	0.0164357	0.239144
ENSG00000162144.5	CYB561A3	chr11	0.556249	4.33885	2.70036	0.0164686	0.239144
ENSG00000130402.7	ACTN4	chr19	-0.416386	9.07623	-2.69954	0.0164957	0.239144
ENSG00000268550.1	AC090427.1	chr19	-1.38649	-2.75676	-2.69622	0.0166059	0.239144
ENSG00000126950.7	TMEM35	chrX	1.59726	-1.6064	2.69539	0.0166336	0.239144
ENSG00000120262.8	CCDC170	chr6	1.36868	-2.03883	2.69479	0.0166534	0.239144
ENSG00000185551.8	NR2F2	chr15	-1.6071	1.69917	-2.69458	0.0166605	0.239144
ENSG00000157554.14	ERG	chr21	-1.89078	-0.365018	-2.69357	0.0166941	0.239144
ENSG00000187726.4	DNAJB13	chr11	1.47376	-2.00004	2.69211	0.016743	0.239144
ENSG00000109321.6	AREG	chr4	-1.90342	-1.06327	-2.69174	0.0167555	0.239144
ENSG00000129245.7	FXR2	chr17	-0.573387	5.04456	-2.69131	0.01677	0.239144
ENSG00000249459.4	ZNF286B	chr17	-1.11831	2.07439	-2.6901	0.0168106	0.239144
ENSG00000134640.2	MTNR1B	chr11	-1.43121	-2.23221	-2.69002	0.0168133	0.239144
ENSG00000127666.8	TICAM1	chr19	-1.19524	1.2447	-2.68793	0.016884	0.239144
ENSG00000253368.3	TRNP1	chr1	0.96156	3.62768	2.68725	0.0169069	0.239144
ENSG00000100341.7	PNPLA5	chr22	0.889047	2.07984	2.68691	0.0169183	0.239144
ENSG00000187187.9	ZNF546	chr19	0.923477	1.02936	2.68636	0.0169369	0.239144
ENSG00000153066.8	TXNDC11	chr16	-0.683755	4.10846	-2.68591	0.0169523	0.239144
ENSG00000031081.6	ARHGAP31	chr3	1.04724	2.89184	2.68515	0.016978	0.239144
ENSG00000172935.8	MRGPRF	chr11	-1.96777	-1.78003	-2.68459	0.0169973	0.239144
ENSG00000132256.14	TRIM5	chr11	-0.612677	4.33559	-2.68406	0.0170151	0.239144
ENSG00000114349.5	GNAT1	chr3	1.16211	-2.61931	2.68337	0.0170388	0.239144
ENSG00000181036.9	FCRL6	chr1	1.69264	-2.32907	2.68278	0.0170588	0.239144
ENSG00000161277.9	THAP8	chr19	-1.38512	-0.29494	-2.68264	0.0170635	0.239144
ENSG00000182132.8	KCNIP1	chr5	1.28801	-2.66464	2.68235	0.0170737	0.239144
ENSG00000054392.8	HHAT	chr1	0.460382	4.8572	2.68115	0.0171145	0.239144
ENSG00000135917.9	SLC19A3	chr2	0.911713	1.59084	2.6805	0.0171369	0.239144
ENSG00000145794.12	MEGF10	chr5	1.50371	0.0162738	2.67985	0.0171592	0.239144
ENSG00000162642.9	C1orf52	chr1	-0.539602	4.65681	-2.67885	0.0171936	0.239144
ENSG00000176225.8	RTTN	chr18	0.51338	4.71259	2.67726	0.0172483	0.239144
ENSG00000174059.12	CD34	chr1	-0.66375	2.89921	-2.67671	0.0172672	0.239144
ENSG00000148841.11	ITPRIP	chr10	0.591413	4.67665	2.67626	0.0172828	0.239144
ENSG00000184465.11	WDR27	chr6	-0.449655	5.26898	-2.6761	0.0172885	0.239144
ENSG00000162065.7	TBC1D24	chr16	-0.801451	2.38753	-2.67433	0.0173498	0.239144
ENSG00000125871.9	MGME1	chr20	-0.511693	4.97574	-2.67325	0.0173873	0.239144
ENSG00000266086.1	RP11-159D12.5	chr17	-1.47806	-2.36052	-2.67195	0.0174324	0.239144
ENSG00000203995.5	ZYG11A	chr1	1.17503	1.81825	2.66964	0.0175132	0.239144
ENSG00000135482.2	ZC3H10	chr12	0.762431	2.47371	2.66902	0.0175348	0.239144
ENSG00000243725.2	TTC4	chr1	1.08966	1.04897	2.66857	0.0175506	0.239144
ENSG00000144485.6	HES6	chr2	-1.55195	-0.222793	-2.66813	0.0175663	0.239144
ENSG00000142686.7	C1orf216	chr1	-0.724337	3.84509	-2.66811	0.017567	0.239144
ENSG00000205129.4	C4orf47	chr4	1.57776	-0.665131	2.6681	0.0175673	0.239144
ENSG00000047597.5	XK	chrX	0.675366	2.783	2.66753	0.0175873	0.239144
ENSG00000152315.4	KCNK13	chr14	-1.60442	-1.67403	-2.66674	0.017615	0.239144
ENSG00000197766.3	CFD	chr19	1.9419	-1.09861	2.6644	0.0176976	0.239144
ENSG00000182272.7	B4GALNT4	chr11	-1.20728	1.29135	-2.66326	0.0177382	0.239144
ENSG00000212916.3	MAP10	chr1	-1.29475	0.897976	-2.66224	0.0177744	0.239144
ENSG00000096060.10	FKBP5	chr6	0.889903	5.31347	2.66189	0.0177865	0.239144
ENSG00000168884.10	TNIP2	chr4	-1.07971	3.17331	-2.66177	0.0177909	0.239144
ENSG00000102904.10	TSNAXIP1	chr16	1.32651	0.737406	2.66011	0.0178501	0.239144
ENSG00000104941.3	RSPH6A	chr19	-1.47803	-2.15987	-2.6585	0.0179074	0.239144
ENSG00000148814.13	LRRC27	chr10	0.627145	3.25975	2.65723	0.0179531	0.239144
ENSG00000115944.10	COX7A2L	chr2	-0.441662	5.34749	-2.65585	0.0180028	0.239144
ENSG00000267114.1	CTB-129P6.11	chr19	1.4368	-1.35703	2.65575	0.0180063	0.239144
ENSG00000196159.7	FAT4	chr4	-0.95474	1.98372	-2.65557	0.0180126	0.239144
ENSG00000112782.11	CLIC5	chr6	-1.46447	-2.1156	-2.65253	0.0181224	0.239144
ENSG00000206561.8	COLQ	chr3	1.45364	0.584377	2.6517	0.0181525	0.239144
ENSG00000163528.8	CHCHD4	chr3	0.801388	2.74683	2.65134	0.0181654	0.239144
ENSG00000157680.11	DGKI	chr7	1.51047	-0.00211243	2.64978	0.0182221	0.239144
ENSG00000102362.11	SYTL4	chrX	-0.611827	3.09354	-2.64947	0.0182334	0.239144
ENSG00000159450.8	TCHH	chr1	-0.30405	13.7627	-2.64926	0.0182411	0.239144
ENSG00000258653.3	RP5-1021I20.4	chr14	-2.10822	-1.08066	-2.64878	0.0182587	0.239144
ENSG00000116106.7	EPHA4	chr2	0.27639	7.626	2.64861	0.0182649	0.239144
ENSG00000257127.2	CLLU1	chr12	1.40294	-1.64259	2.64802	0.0182862	0.239144
ENSG00000205057.3	CLLU1OS	chr12	1.53102	-1.3194	2.64679	0.0183314	0.239144
ENSG00000163067.10	ZNF2	chr2	0.851637	2.1154	2.64665	0.0183364	0.239144
ENSG00000153487.11	ING1	chr13	-0.736283	3.23442	-2.64631	0.018349	0.239144
ENSG00000107438.4	PDLIM1	chr10	-0.563904	4.26544	-2.64565	0.0183732	0.239144
ENSG00000175175.4	PPM1E	chr17	1.36273	-2.18688	2.6456	0.0183748	0.239144
ENSG00000164674.11	SYTL3	chr6	1.48911	-1.06365	2.64528	0.0183866	0.239144
ENSG00000168874.8	ATOH8	chr2	1.48706	-1.75446	2.6431	0.0184668	0.239144
ENSG00000188996.4	HUS1B	chr6	-1.68712	-0.890685	-2.64234	0.018495	0.239144
ENSG00000159398.11	CES5A	chr16	-1.90122	-1.5279	-2.64197	0.0185085	0.239144
ENSG00000113790.6	EHHADH	chr3	0.708261	3.44876	2.64189	0.0185117	0.239144
ENSG00000196209.8	SIRPB2	chr20	1.3945	-0.926874	2.63975	0.0185908	0.239144
ENSG00000133794.13	ARNTL	chr11	0.570584	4.19771	2.63947	0.0186012	0.239144
ENSG00000141084.6	RANBP10	chr16	0.496552	6.14219	2.63915	0.0186129	0.239144
ENSG00000118557.11	PMFBP1	chr16	0.748692	3.53185	2.63831	0.0186444	0.239144
ENSG00000077152.5	UBE2T	chr1	-1.07429	1.79291	-2.63734	0.0186804	0.239144
ENSG00000139899.6	CBLN3	chr14	2.41915	-1.60047	2.63666	0.0187058	0.239144
ENSG00000112343.8	TRIM38	chr6	-0.391866	5.88404	-2.63592	0.0187335	0.239144
ENSG00000148187.13	MRRF	chr9	0.57839	4.06521	2.63543	0.0187517	0.239144
ENSG00000149609.5	C20orf144	chr20	-1.67585	-2.42119	-2.63393	0.0188078	0.239144
ENSG00000160183.9	TMPRSS3	chr21	1.50907	0.150497	2.63247	0.0188627	0.239144
ENSG00000164180.9	TMEM161B	chr5	-0.573891	5.26409	-2.63076	0.0189272	0.239144
ENSG00000133250.9	ZNF414	chr19	-1.65235	-0.138415	-2.62933	0.0189813	0.239144
ENSG00000005108.11	THSD7A	chr7	1.4135	-0.0239272	2.62894	0.018996	0.239144
ENSG00000172366.15	FAM195A	chr16	-1.78787	-1.89404	-2.62857	0.0190101	0.239144
ENSG00000074966.6	TXK	chr4	0.596599	3.18268	2.62856	0.0190105	0.239144
ENSG00000189091.8	SF3B3	chr16	0.354531	7.28978	2.62847	0.0190139	0.239144
ENSG00000221994.6	ZNF630	chrX	-0.839329	2.55636	-2.62837	0.0190176	0.239144
ENSG00000139187.5	KLRG1	chr12	1.23775	-2.37439	2.62801	0.0190313	0.239144
ENSG00000111305.14	GSG1	chr12	-2.1489	-0.985151	-2.62787	0.0190365	0.239144
ENSG00000147402.7	GABRQ	chrX	1.15512	0.634938	2.62566	0.0191206	0.239144
ENSG00000057657.10	PRDM1	chr6	0.285851	7.49453	2.62559	0.0191234	0.239144
ENSG00000205090.4	TMEM240	chr1	-1.33812	-2.90955	-2.62518	0.0191389	0.239144
ENSG00000129932.3	DOHH	chr19	-1.65268	0.924418	-2.62202	0.01926	0.239144
ENSG00000151883.12	PARP8	chr5	-0.564556	3.75371	-2.62154	0.0192784	0.239144
ENSG00000073670.9	ADAM11	chr17	-1.4551	-2.18688	-2.62053	0.0193169	0.239144
ENSG00000212899.1	KRTAP3-3	chr17	1.1223	8.57924	2.61935	0.0193625	0.239144
ENSG00000113657.8	DPYSL3	chr5	0.532854	4.42818	2.61916	0.0193699	0.239144
ENSG00000135472.4	FAIM2	chr12	-2.24846	-0.783207	-2.61892	0.0193793	0.239144
ENSG00000112592.8	TBP	chr6	0.713498	3.42889	2.61888	0.0193808	0.239144
ENSG00000069702.6	TGFBR3	chr1	1.03756	1.11881	2.61826	0.0194045	0.239144
ENSG00000148450.8	MSRB2	chr10	1.18259	1.67236	2.61825	0.019405	0.239144
ENSG00000171757.11	LRRC34	chr3	-2.3502	-1.79334	-2.61614	0.0194866	0.239144
ENSG00000180438.10	TPRXL	chr3	0.861653	2.66217	2.61536	0.0195172	0.239144
ENSG00000180190.7	TDRP	chr8	-0.513655	4.93506	-2.61388	0.0195746	0.239144
ENSG00000254402.2	LRRC24	chr8	-1.62059	-2.32907	-2.61384	0.0195761	0.239144
ENSG00000105697.3	HAMP	chr19	1.16498	-2.20772	2.61382	0.019577	0.239144
ENSG00000152137.2	HSPB8	chr12	0.424065	5.49846	2.61257	0.019626	0.239144
ENSG00000163704.7	PRRT3	chr3	-1.43056	0.26738	-2.61173	0.0196585	0.239144
ENSG00000172638.8	EFEMP2	chr11	-1.14857	2.41166	-2.61137	0.0196728	0.239144
ENSG00000156675.11	RAB11FIP1	chr8	0.340093	7.24567	2.61011	0.0197221	0.239144
ENSG00000160326.9	SLC2A6	chr9	-1.5063	-1.98444	-2.60977	0.0197354	0.239144
ENSG00000125398.5	SOX9	chr17	-0.37597	8.82802	-2.60959	0.0197426	0.239144
ENSG00000176595.3	KBTBD11	chr8	1.50414	-1.99369	2.60791	0.0198086	0.239144
ENSG00000171509.11	RXFP1	chr4	-2.06722	-1.60772	-2.6078	0.019813	0.239144
ENSG00000072609.13	CHFR	chr12	-0.429416	5.71051	-2.60738	0.0198298	0.239144
ENSG00000145331.9	TRMT10A	chr4	1.17965	2.0526	2.60736	0.0198304	0.239144
ENSG00000239697.6	TNFSF12	chr17	1.27826	-0.935117	2.60696	0.0198463	0.239144
ENSG00000120937.8	NPPB	chr1	1.36065	-3.153	2.60685	0.0198506	0.239144
ENSG00000214919.2	AC104472.1	chr3	1.36065	-3.153	2.60685	0.0198506	0.239144
ENSG00000231852.2	CYP21A2	chr6	1.36065	-3.153	2.60685	0.0198506	0.239144
ENSG00000164816.6	DEFA5	chr8	1.36065	-3.153	2.60685	0.0198506	0.239144
ENSG00000162188.5	GNG3	chr11	1.36065	-3.153	2.60685	0.0198506	0.239144
ENSG00000175189.3	INHBC	chr12	1.36065	-3.153	2.60685	0.0198506	0.239144
ENSG00000128254.9	C22orf24	chr22	1.36065	-3.153	2.60685	0.0198506	0.239144
ENSG00000147206.12	NXF3	chrX	1.36065	-3.153	2.60685	0.0198506	0.239144
ENSG00000167925.11	GHDC	chr17	1.49039	-0.163696	2.6068	0.0198523	0.239144
ENSG00000175928.5	LRRN1	chr3	0.702673	2.76565	2.60548	0.0199049	0.239144
ENSG00000165694.5	FRMD7	chrX	-1.36587	-2.38501	-2.60541	0.0199076	0.239144
ENSG00000130595.12	TNNT3	chr11	1.13995	-3.01555	2.60524	0.0199142	0.239144
ENSG00000147873.4	IFNA5	chr9	1.29151	-2.90955	2.60437	0.0199487	0.239144
ENSG00000172977.8	KAT5	chr11	-0.565783	4.34971	-2.60412	0.0199589	0.239144
ENSG00000115317.7	HTRA2	chr2	1.09557	2.20714	2.60273	0.020014	0.239144
ENSG00000154511.7	FAM69A	chr1	0.728953	3.05799	2.60168	0.0200557	0.239144
ENSG00000205853.6	RFPL3S	chr22	1.21603	-2.08415	2.60039	0.0201074	0.239144
ENSG00000151136.10	BTBD11	chr12	-0.38863	5.59447	-2.60028	0.0201118	0.239144
ENSG00000142549.9	IGLON5	chr19	-1.6359	-1.53659	-2.59901	0.0201626	0.239144
ENSG00000160953.10	MUM1	chr19	-0.459847	5.35839	-2.59783	0.02021	0.239144
ENSG00000072201.9	LNX1	chr4	-0.545516	4.82585	-2.59663	0.0202582	0.239144
ENSG00000139211.5	AMIGO2	chr12	-1.05062	1.15761	-2.5956	0.0202999	0.239144
ENSG00000102057.5	KCND1	chrX	1.5573	-1.27869	2.59555	0.020302	0.239144
ENSG00000175077.5	RTP1	chr3	-1.72037	-1.31142	-2.59427	0.0203535	0.239144
ENSG00000111859.12	NEDD9	chr6	-0.560539	4.6225	-2.59419	0.0203567	0.239144
ENSG00000103569.5	AQP9	chr15	0.7335	4.79782	2.59362	0.0203802	0.239144
ENSG00000075702.12	WDR62	chr19	1.35054	1.70819	2.59233	0.0204323	0.239144
ENSG00000134072.6	CAMK1	chr3	-1.28747	0.0085656	-2.59062	0.0205017	0.239144
ENSG00000130224.10	LRCH2	chrX	1.338	-2.87337	2.59037	0.020512	0.239144
ENSG00000114529.8	C3orf52	chr3	0.358457	6.41121	2.59023	0.0205176	0.239144
ENSG00000089009.11	RPL6	chr12	0.194821	9.32001	2.58982	0.0205344	0.239144
ENSG00000122548.3	KIAA0087	chr7	1.08058	-2.75676	2.58942	0.0205508	0.239144
ENSG00000179627.9	ZBTB42	chr14	-0.840063	2.12356	-2.58902	0.0205671	0.239144
ENSG00000136159.3	NUDT15	chr13	0.531299	4.53102	2.58892	0.0205711	0.239144
ENSG00000113734.13	BNIP1	chr5	1.47265	1.40262	2.58791	0.0206126	0.239144
ENSG00000137822.8	TUBGCP4	chr15	-0.475142	4.41575	-2.58608	0.0206878	0.239144
ENSG00000126821.7	SGPP1	chr14	0.90005	2.53638	2.58441	0.0207563	0.239144
ENSG00000183889.8	AC138969.4	chr16	0.517374	4.62072	2.58375	0.0207835	0.239144
ENSG00000128342.4	LIF	chr22	1.65929	-1.5004	2.58255	0.0208332	0.239144
ENSG00000137203.6	TFAP2A	chr6	-0.367059	6.86716	-2.58208	0.0208527	0.239144
ENSG00000120658.8	ENOX1	chr13	-1.38038	-2.16239	-2.58188	0.020861	0.239144
ENSG00000156709.9	AIFM1	chrX	0.773061	3.11485	2.58054	0.0209169	0.239144
ENSG00000158636.12	C11orf30	chr11	0.454403	4.62844	2.57943	0.0209627	0.239144
ENSG00000100220.7	RTCB	chr22	0.383502	6.62668	2.57813	0.0210168	0.239144
ENSG00000111405.4	ENDOU	chr12	0.261007	7.86937	2.5771	0.0210599	0.239144
ENSG00000173281.4	PPP1R3B	chr8	-0.406434	6.58468	-2.5763	0.0210933	0.239144
ENSG00000233493.3	TMEM238	chr19	1.49404	-1.79064	2.57539	0.0211315	0.239144
ENSG00000168938.5	PPIC	chr5	-0.545317	4.68276	-2.57475	0.0211586	0.239144
ENSG00000161896.6	IP6K3	chr6	1.21497	-2.7748	2.57473	0.0211596	0.239144
ENSG00000173757.5	STAT5B	chr17	-0.402545	5.3171	-2.57415	0.0211839	0.239144
ENSG00000239886.2	KRTAP9-2	chr17	1.75901	3.41485	2.57307	0.0212293	0.239144
ENSG00000169252.4	ADRB2	chr5	-1.85368	-2.10996	-2.57285	0.0212386	0.239144
ENSG00000095203.10	EPB41L4B	chr9	0.281938	6.94655	2.57191	0.021278	0.239144
ENSG00000144031.7	ANKRD53	chr2	-1.34668	-2.52719	-2.57134	0.0213023	0.239144
ENSG00000170231.11	FABP6	chr5	-1.35149	-2.55864	-2.57104	0.0213148	0.239144
ENSG00000183303.2	OR5P2	chr11	-1.35149	-2.55864	-2.57104	0.0213148	0.239144
ENSG00000172006.7	ZNF554	chr19	0.486761	3.99584	2.57051	0.0213374	0.239144
ENSG00000186965.3	KRTAP19-2	chr21	-1.34963	-2.40584	-2.57001	0.0213587	0.239144
ENSG00000170312.11	CDK1	chr10	-0.772282	4.10266	-2.56946	0.0213821	0.239144
ENSG00000144959.5	NCEH1	chr3	1.91563	-1.17698	2.56924	0.0213913	0.239144
ENSG00000101311.11	FERMT1	chr20	-0.478018	5.71808	-2.5677	0.0214565	0.239144
ENSG00000164691.12	TAGAP	chr6	1.38729	-2.09476	2.5677	0.0214569	0.239144
ENSG00000184675.5	AMER1	chrX	-0.454181	5.02804	-2.56727	0.0214752	0.239144
ENSG00000132330.12	SCLY	chr2	1.01831	1.70909	2.56624	0.0215187	0.239144
ENSG00000003436.10	TFPI	chr2	-1.30291	0.56052	-2.56371	0.0216271	0.239144
ENSG00000215527.3	AP005482.1	chr18	1.4712	-2.06464	2.5636	0.021632	0.239144
ENSG00000224997.1	AL049840.1	chr14	2.34719	-0.363755	2.56184	0.0217076	0.239144
ENSG00000100053.5	CRYBB3	chr22	1.8435	-1.6216	2.56101	0.0217432	0.239144
ENSG00000235173.2	FAM203A	chr8	1.75585	-1.72876	2.56081	0.0217519	0.239144
ENSG00000087884.10	AAMDC	chr11	1.0375	1.99416	2.56013	0.0217812	0.239144
ENSG00000112685.9	EXOC2	chr6	0.374118	5.21416	2.55977	0.0217971	0.239144
ENSG00000173261.4	PLAC8L1	chr5	-1.32918	-2.61931	-2.55948	0.0218094	0.239144
ENSG00000106018.9	VIPR2	chr7	-1.32918	-2.61931	-2.55948	0.0218094	0.239144
ENSG00000154832.10	CXXC1	chr18	0.866815	4.05314	2.55823	0.0218635	0.239144
ENSG00000075391.12	RASAL2	chr1	0.285894	7.56385	2.55823	0.0218637	0.239144
ENSG00000132376.15	INPP5K	chr17	0.54318	5.02568	2.55794	0.021876	0.239144
ENSG00000100918.8	REC8	chr14	1.4697	0.694602	2.5573	0.0219039	0.239144
ENSG00000074706.9	IPCEF1	chr6	0.687125	2.46228	2.55675	0.0219276	0.239144
ENSG00000118242.11	MREG	chr2	0.396595	6.53377	2.55664	0.0219327	0.239144
ENSG00000054277.8	OPN3	chr1	-0.833734	3.31431	-2.55661	0.0219339	0.239144
ENSG00000116001.11	TIA1	chr2	-0.426929	6.76108	-2.55656	0.0219361	0.239144
ENSG00000174446.8	SNAPC5	chr15	0.551243	4.11105	2.55475	0.0220147	0.239144
ENSG00000165192.9	ASB11	chrX	1.10629	-2.81743	2.55364	0.0220632	0.239144
ENSG00000133980.4	VRTN	chr14	1.68034	-1.81148	2.55361	0.0220646	0.239144
ENSG00000171094.11	ALK	chr2	-2.27455	-1.55934	-2.55312	0.022086	0.239144
ENSG00000179965.7	ZNF771	chr16	0.926477	1.10391	2.55211	0.0221302	0.239144
ENSG00000114115.5	RBP1	chr3	0.706101	4.40555	2.55203	0.0221338	0.239144
ENSG00000124160.7	NCOA5	chr20	0.457459	4.70194	2.54997	0.0222243	0.239144
ENSG00000174640.8	SLCO2A1	chr3	1.29811	1.4947	2.54949	0.0222456	0.239144
ENSG00000187950.4	OVCH1	chr12	-1.36288	-0.225017	-2.54548	0.0224229	0.239144
ENSG00000178568.9	ERBB4	chr2	-1.56437	-2.47713	-2.54369	0.0225024	0.239144
ENSG00000196946.5	ZNF705A	chr12	1.28707	-2.2216	2.54209	0.0225739	0.239144
ENSG00000090530.5	LEPREL1	chr3	0.637024	3.46708	2.5411	0.0226182	0.239144
ENSG00000225399.3	RP11-3B7.1	chr3	-1.64138	-2.51331	-2.54025	0.0226565	0.239144
ENSG00000167895.10	TMC8	chr17	-1.22105	0.566032	-2.53981	0.022676	0.239144
ENSG00000187272.4	KRTAP9-8	chr17	2.22363	4.8742	2.53905	0.0227102	0.239144
ENSG00000155827.7	RNF20	chr9	0.373826	5.95316	2.53887	0.0227186	0.239144
ENSG00000109255.7	NMU	chr4	1.45351	-1.68317	2.53719	0.0227939	0.239144
ENSG00000222020.2	AC062017.1	chr2	1.46793	-1.83597	2.53546	0.0228722	0.239144
ENSG00000100221.6	JOSD1	chr22	0.442183	5.38506	2.53508	0.0228895	0.239144
ENSG00000159200.13	RCAN1	chr21	-0.370946	6.66893	-2.53418	0.0229301	0.239144
ENSG00000137504.9	CREBZF	chr11	-0.346607	6.82076	-2.53342	0.0229646	0.239144
ENSG00000267385.1	CTB-50L17.14	chr19	1.43951	0.518731	2.53218	0.023021	0.239144
ENSG00000188279.7	FAM25C	chr10	-1.40252	-2.20208	-2.53146	0.0230538	0.239144
ENSG00000121621.6	KIF18A	chr11	-0.806288	2.49856	-2.53075	0.0230862	0.239144
ENSG00000205426.6	KRT81	chr12	0.822984	9.69101	2.53047	0.0230992	0.239144
ENSG00000172159.11	FRMD3	chr9	0.890768	2.94773	2.52807	0.0232092	0.239144
ENSG00000174448.4	STARD6	chr18	1.13986	-2.52719	2.52544	0.0233301	0.239144
ENSG00000094963.9	FMO2	chr1	-2.55286	-1.43148	-2.52403	0.0233953	0.239144
ENSG00000135638.9	EMX1	chr2	1.18217	-2.72531	2.52292	0.0234467	0.239144
ENSG00000163631.12	ALB	chr4	1.18217	-2.72531	2.52292	0.0234467	0.239144
ENSG00000269699.1	ZIM2	chr19	1.18451	-2.66464	2.52213	0.0234831	0.239144
ENSG00000101342.5	TLDC2	chr20	-1.2075	-0.529155	-2.5217	0.0235031	0.239144
ENSG00000171428.9	NAT1	chr8	1.05381	1.26667	2.52153	0.0235109	0.239144
ENSG00000176101.7	SSNA1	chr9	-0.982821	2.67621	-2.52149	0.0235128	0.239144
ENSG00000099968.13	BCL2L13	chr22	-0.398424	5.42851	-2.5212	0.0235265	0.239144
ENSG00000187045.12	TMPRSS6	chr22	1.42436	-0.098369	2.52052	0.023558	0.239144
ENSG00000107537.9	PHYH	chr10	1.10205	1.27909	2.51988	0.0235881	0.239144
ENSG00000184984.8	CHRM5	chr15	1.04234	-2.90955	2.51978	0.0235926	0.239144
ENSG00000128917.5	DLL4	chr15	1.04234	-2.90955	2.51978	0.0235926	0.239144
ENSG00000126856.9	PRDM7	chr16	1.04234	-2.90955	2.51978	0.0235926	0.239144
ENSG00000166510.9	CCDC68	chr18	1.60898	0.0633293	2.51954	0.0236036	0.239144
ENSG00000175352.6	NRIP3	chr11	0.917223	2.11138	2.51779	0.0236853	0.239144
ENSG00000178776.4	C5orf46	chr5	0.647302	4.27623	2.51717	0.0237146	0.239144
ENSG00000172348.10	RCAN2	chr6	-1.63979	-2.51331	-2.51658	0.0237423	0.239144
ENSG00000167771.5	RCOR2	chr11	-1.63979	-2.51331	-2.51658	0.0237423	0.239144
ENSG00000100290.2	BIK	chr22	-1.60434	0.671478	-2.51624	0.0237583	0.239144
ENSG00000158615.8	PPP1R15B	chr1	0.286361	7.54192	2.51609	0.0237654	0.239144
ENSG00000100228.8	RAB36	chr22	-2.1446	-0.730892	-2.51498	0.0238172	0.239144
ENSG00000188931.3	C1orf192	chr1	1.27512	-2.61931	2.51369	0.0238781	0.239144
ENSG00000204873.3	KRTAP9-3	chr17	1.58338	7.52859	2.51211	0.0239528	0.239144
ENSG00000183675.10	PTPN20B	chr10	1.55067	-1.57153	2.51165	0.0239743	0.239144
ENSG00000138794.5	CASP6	chr4	-0.826437	3.85977	-2.5105	0.0240289	0.239144
ENSG00000100413.12	POLR3H	chr22	-0.592155	4.35098	-2.51044	0.0240316	0.239144
ENSG00000186868.11	MAPT	chr17	1.48015	-1.38571	2.51024	0.0240414	0.239144
ENSG00000153560.7	UBP1	chr3	-0.374121	6.67335	-2.51013	0.0240463	0.239144
ENSG00000127366.4	TAS2R5	chr7	-1.20843	1.55204	-2.5095	0.0240764	0.239144
ENSG00000175806.10	MSRA	chr8	-0.731939	2.8	-2.50947	0.0240781	0.239144
ENSG00000078804.8	TP53INP2	chr20	0.383308	6.54487	2.50903	0.0240987	0.239144
ENSG00000143198.8	MGST3	chr1	0.597262	4.3691	2.5085	0.0241241	0.239144
ENSG00000142405.17	NLRP12	chr19	-1.32699	-2.61931	-2.50825	0.024136	0.239144
ENSG00000135452.5	TSPAN31	chr12	0.380371	5.01121	2.50807	0.0241444	0.239144
ENSG00000177076.4	ACER2	chr9	0.767278	3.78942	2.50752	0.0241705	0.239144
ENSG00000130733.6	YIPF2	chr19	-0.705738	3.56941	-2.50693	0.0241991	0.239144
ENSG00000100385.9	IL2RB	chr22	-1.43058	-0.535243	-2.50691	0.0241997	0.239144
ENSG00000101400.5	SNTA1	chr20	1.11456	1.91543	2.50658	0.0242155	0.239144
ENSG00000166402.4	TUB	chr11	0.489972	4.85171	2.50597	0.0242448	0.239144
ENSG00000203993.3	C9orf37	chr9	0.946973	1.4851	2.50491	0.0242955	0.239144
ENSG00000090975.8	PITPNM2	chr12	-0.769957	2.85243	-2.50488	0.0242968	0.239144
ENSG00000103274.6	NUBP1	chr16	-0.798516	2.46964	-2.50297	0.0243886	0.239144
ENSG00000228727.4	SAPCD1	chr6	-1.46592	0.705389	-2.50287	0.0243938	0.239144
ENSG00000145384.3	FABP2	chr4	1.29895	-2.95488	2.50214	0.0244287	0.239144
ENSG00000109943.4	CRTAM	chr11	1.29895	-2.95488	2.50214	0.0244287	0.239144
ENSG00000119725.13	ZNF410	chr14	0.485075	4.45496	2.50162	0.0244536	0.239144
ENSG00000198746.8	GPATCH3	chr1	-0.581354	3.7749	-2.50056	0.0245051	0.239144
ENSG00000123143.8	PKN1	chr19	1.27264	1.04065	2.49711	0.0246723	0.239144
ENSG00000166927.8	MS4A7	chr11	-2.17457	-1.46553	-2.49642	0.0247061	0.239144
ENSG00000147383.6	NSDHL	chrX	0.549614	3.90992	2.49609	0.024722	0.239144
ENSG00000121774.13	KHDRBS1	chr1	-0.355303	6.64712	-2.49545	0.0247534	0.239144
ENSG00000243452.3	NBPF15	chr1	-0.434637	5.17472	-2.49423	0.024813	0.239144
ENSG00000108423.10	TUBD1	chr17	-0.758242	3.47285	-2.49311	0.0248677	0.239144
ENSG00000007237.14	GAS7	chr17	0.515098	6.39732	2.49307	0.0248696	0.239144
ENSG00000149654.5	CDH22	chr20	1.49366	-2.1156	2.49301	0.0248727	0.239144
ENSG00000205403.8	CFI	chr4	0.992859	-3.10768	2.49241	0.0249019	0.239144
ENSG00000168539.3	CHRM1	chr11	1.52896	-1.57021	2.49043	0.0249994	0.239144
ENSG00000110274.10	CEP164	chr11	0.499066	5.69608	2.48978	0.0250316	0.239144
ENSG00000110799.9	VWF	chr12	0.921467	2.94019	2.48944	0.0250484	0.239144
ENSG00000160710.11	ADAR	chr1	0.281293	7.41526	2.48917	0.0250616	0.239144
ENSG00000164124.6	TMEM144	chr4	-0.461406	4.59062	-2.48749	0.0251446	0.239144
ENSG00000167394.8	ZNF668	chr16	-1.22553	2.36007	-2.48714	0.025162	0.239144
ENSG00000185670.7	ZBTB3	chr11	0.859823	2.26694	2.48582	0.0252274	0.239144
ENSG00000212126.3	TAS2R50	chr12	1.63738	-0.0630614	2.48488	0.0252743	0.239144
ENSG00000179636.10	TPPP2	chr14	1.73378	-1.75746	2.48431	0.0253026	0.239144
ENSG00000168658.14	VWA3B	chr2	0.989258	-2.95488	2.48284	0.025376	0.239144
ENSG00000230657.2	PRB4	chr12	0.989258	-2.95488	2.48284	0.025376	0.239144
ENSG00000225362.4	CT62	chr15	0.989258	-2.95488	2.48284	0.025376	0.239144
ENSG00000167941.2	SOST	chr17	0.989258	-2.95488	2.48284	0.025376	0.239144
ENSG00000132671.4	SSTR4	chr20	0.989258	-2.95488	2.48284	0.025376	0.239144
ENSG00000153561.8	RMND5A	chr2	0.263431	8.39957	2.48279	0.0253786	0.239144
ENSG00000167046.4	RP11-93B14.6	chr20	1.31399	-0.525705	2.48183	0.0254265	0.239144
ENSG00000198824.4	CHAMP1	chr13	0.577501	3.74455	2.48135	0.0254508	0.239144
ENSG00000214050.3	FBXO16	chr8	-1.05518	1.68471	-2.48092	0.0254722	0.239144
ENSG00000163520.9	FBLN2	chr3	-1.08911	2.08158	-2.48078	0.0254794	0.239144
ENSG00000167723.10	TRPV3	chr17	0.377686	8.12369	2.48071	0.0254825	0.239144
ENSG00000119969.10	HELLS	chr10	-0.507912	6.0886	-2.4807	0.0254832	0.239144
ENSG00000213185.2	FAM24B	chr10	-1.7824	-1.0606	-2.4807	0.0254833	0.239144
ENSG00000133704.5	IPO8	chr12	-0.388178	6.38241	-2.48042	0.0254973	0.239144
ENSG00000167034.9	NKX3-1	chr8	1.18881	0.4916	2.48034	0.0255012	0.239144
ENSG00000269415.1	NPCDR1	chr3	-1.49581	-0.949885	-2.47936	0.0255505	0.239144
ENSG00000163666.4	HESX1	chr3	-1.27164	-2.72531	-2.4793	0.0255537	0.239144
ENSG00000119737.5	GPR75	chr2	0.701956	3.45871	2.47894	0.0255718	0.239144
ENSG00000179774.7	ATOH7	chr10	1.20862	-2.23695	2.4773	0.0256542	0.239144
ENSG00000102934.5	PLLP	chr16	1.36803	-2.00396	2.4758	0.0257301	0.239144
ENSG00000158270.10	COLEC12	chr18	-1.96998	-0.739123	-2.47561	0.0257397	0.239144
ENSG00000105639.14	JAK3	chr19	1.33987	-2.43033	2.47548	0.0257466	0.239144
ENSG00000186812.8	ZNF397	chr18	0.384461	5.27471	2.47427	0.0258077	0.239144
ENSG00000214842.5	RAD51AP2	chr2	-1.47458	-1.0073	-2.47333	0.0258557	0.239144
ENSG00000107614.17	TRDMT1	chr10	-0.586747	3.99376	-2.47248	0.0258987	0.239144
ENSG00000124920.9	MYRF	chr11	-1.50177	-0.700808	-2.47237	0.0259047	0.239144
ENSG00000139131.8	YARS2	chr12	-0.649376	3.39967	-2.47057	0.0259962	0.239144
ENSG00000180347.9	CCDC129	chr7	1.30128	-1.89664	2.46945	0.0260538	0.239144
ENSG00000183397.5	C19orf71	chr19	-1.43412	-0.546168	-2.46935	0.0260587	0.239144
ENSG00000118804.7	FAM47E-STBD1	chr4	-1.64241	-0.852885	-2.4673	0.0261642	0.239144
ENSG00000154822.11	PLCL2	chr3	1.13442	-2.52719	2.46714	0.0261721	0.239144
ENSG00000163389.6	POGLUT1	chr3	0.441609	4.6328	2.46691	0.0261844	0.239144
ENSG00000133454.11	MYO18B	chr22	1.80217	0.000394992	2.46607	0.0262272	0.239144
ENSG00000117691.5	NENF	chr1	-0.536582	4.39921	-2.46526	0.0262691	0.239144
ENSG00000126705.9	AHDC1	chr1	-0.563684	5.27338	-2.46502	0.0262819	0.239144
ENSG00000048471.9	SNX29	chr16	0.310254	7.19498	2.46366	0.0263522	0.239144
ENSG00000187905.6	AC002472.13	chr22	-1.39589	-1.91748	-2.46132	0.0264734	0.239144
ENSG00000168002.7	POLR2G	chr11	-0.586165	4.02152	-2.46039	0.026522	0.239144
ENSG00000115009.7	CCL20	chr2	-2.02899	-1.28857	-2.45986	0.0265495	0.239144
ENSG00000122574.6	WIPF3	chr7	1.36356	0.515863	2.45856	0.0266176	0.239144
ENSG00000236609.3	ZNF853	chr7	1.15345	1.41032	2.4575	0.0266728	0.239144
ENSG00000165804.11	ZNF219	chr14	0.660807	3.65962	2.45564	0.0267704	0.239144
ENSG00000186230.6	ZNF749	chr19	0.566977	3.15916	2.45282	0.0269193	0.239144
ENSG00000165410.10	CFL2	chr14	0.620897	3.48724	2.4515	0.026989	0.239144
ENSG00000221972.2	C3orf36	chr3	1.84979	-2.35488	2.45032	0.0270517	0.239144
ENSG00000091972.14	CD200	chr3	0.897485	3.59865	2.45009	0.027064	0.239144
ENSG00000160602.9	NEK8	chr17	1.05363	1.02143	2.44984	0.0270771	0.239144
ENSG00000100664.6	EIF5	chr14	0.269649	8.95299	2.44915	0.0271142	0.239144
ENSG00000126882.8	FAM78A	chr9	-1.75258	-1.17881	-2.44836	0.0271561	0.239144
ENSG00000109854.9	HTATIP2	chr11	0.538431	4.79505	2.44737	0.0272092	0.239144
ENSG00000186577.7	C6orf1	chr6	-1.01203	2.07998	-2.44647	0.0272571	0.239144
ENSG00000248405.5	PRR5-ARHGAP8	chr22	-1.28037	-0.52981	-2.44642	0.0272597	0.239144
ENSG00000177675.4	CD163L1	chr12	-1.35633	-1.94197	-2.44603	0.0272804	0.239144
ENSG00000133119.8	RFC3	chr13	0.618573	3.48497	2.44592	0.0272863	0.239144
ENSG00000188783.5	PRELP	chr1	-2.1603	-0.379312	-2.44508	0.0273314	0.239144
ENSG00000184270.3	HIST2H2AB	chr1	-1.18064	0.386866	-2.44476	0.0273485	0.239144
ENSG00000106105.9	GARS	chr7	0.317132	7.47458	2.44359	0.0274114	0.239144
ENSG00000184185.5	KCNJ12	chr17	1.37398	-2.13419	2.4426	0.0274649	0.239144
ENSG00000107223.8	EDF1	chr9	0.469017	5.64345	2.44208	0.0274931	0.239144
ENSG00000205944.7	DAZ2	chrY	-1.4982	-0.609845	-2.44059	0.0275731	0.239144
ENSG00000139537.6	CCDC65	chr12	1.20484	-2.92343	2.43988	0.0276118	0.239144
ENSG00000213047.7	DENND1B	chr1	0.490603	4.66199	2.43945	0.0276351	0.239144
ENSG00000008083.9	JARID2	chr6	-0.294156	7.04259	-2.43879	0.0276707	0.239144
ENSG00000057149.10	SERPINB3	chr18	1.08317	4.9858	2.43787	0.0277207	0.239144
ENSG00000123689.5	G0S2	chr1	-1.69346	-1.48505	-2.43767	0.0277317	0.239144
ENSG00000198912.6	C1orf174	chr1	0.654048	3.67367	2.43719	0.0277576	0.239144
ENSG00000106333.8	PCOLCE	chr7	1.54162	-1.94197	2.43682	0.0277779	0.239144
ENSG00000116254.13	CHD5	chr1	-1.56589	-1.52621	-2.43628	0.0278072	0.239144
ENSG00000198924.3	DCLRE1A	chr10	0.8897	3.73027	2.43615	0.0278143	0.239144
ENSG00000183840.5	GPR39	chr2	1.25852	-2.18688	2.43611	0.0278167	0.239144
ENSG00000136874.6	STX17	chr9	0.270896	7.20837	2.43583	0.0278318	0.239144
ENSG00000147257.9	GPC3	chrX	-1.77722	-1.22789	-2.43572	0.0278381	0.239144
ENSG00000129810.10	SGOL1	chr3	-1.29491	2.53133	-2.43531	0.0278603	0.239144
ENSG00000163206.5	SMCP	chr1	1.28563	-2.95488	2.4349	0.0278826	0.239144
ENSG00000231145.1	AC013468.1	chr2	1.28563	-2.95488	2.4349	0.0278826	0.239144
ENSG00000168412.6	MTNR1A	chr4	1.28563	-2.95488	2.4349	0.0278826	0.239144
ENSG00000149021.2	SCGB1A1	chr11	1.28563	-2.95488	2.4349	0.0278826	0.239144
ENSG00000259517.1	RP11-324D17.1	chr16	1.28563	-2.95488	2.4349	0.0278826	0.239144
ENSG00000182676.4	PPP1R27	chr17	1.28563	-2.95488	2.4349	0.0278826	0.239144
ENSG00000135519.6	KCNH3	chr12	-1.45442	-2.40584	-2.43454	0.0279024	0.239144
ENSG00000090006.13	LTBP4	chr19	-0.764323	4.30713	-2.43403	0.0279305	0.239144
ENSG00000214518.3	KRTAP2-2	chr17	1.01815	6.04925	2.43314	0.0279789	0.239144
ENSG00000204856.7	FAM216A	chr12	-1.88999	-0.608957	-2.43308	0.0279825	0.239144
ENSG00000129680.11	MAP7D3	chrX	-0.639326	2.96588	-2.43222	0.0280293	0.239144
ENSG00000267127.2	RP11-795F19.5	chr18	1.40922	0.185534	2.4319	0.0280471	0.239144
ENSG00000006047.8	YBX2	chr17	-1.30525	-2.37439	-2.4311	0.0280911	0.239144
ENSG00000134824.9	FADS2	chr11	0.777018	2.35672	2.4305	0.0281244	0.239144
ENSG00000177485.6	ZBTB33	chrX	-0.497811	5.98715	-2.43048	0.0281255	0.239144
ENSG00000135069.9	PSAT1	chr9	0.344674	5.57523	2.43021	0.0281403	0.239144
ENSG00000177225.12	PDDC1	chr11	-0.520333	5.05422	-2.4302	0.0281405	0.239144
ENSG00000145908.8	ZNF300	chr5	-0.62003	3.99486	-2.42812	0.0282558	0.239144
ENSG00000212999.1	AC117834.1	chr8	1.16404	-3.01555	2.42779	0.0282739	0.239144
ENSG00000139209.11	SLC38A4	chr12	-1.17621	-0.0630954	-2.42721	0.0283061	0.239144
ENSG00000144857.10	BOC	chr3	-0.504389	6.27141	-2.42712	0.0283108	0.239144
ENSG00000141756.14	FKBP10	chr17	1.47551	0.586473	2.42633	0.0283548	0.239144
ENSG00000115204.10	MPV17	chr2	-0.48467	4.39696	-2.42602	0.0283723	0.239144
ENSG00000159618.11	GPR114	chr16	1.64065	-1.74801	2.42517	0.0284193	0.239144
ENSG00000101306.6	MYLK2	chr20	1.21495	-2.29288	2.42086	0.0286603	0.239144
ENSG00000169814.8	BTD	chr3	-0.73161	2.80542	-2.42052	0.0286793	0.239144
ENSG00000095777.10	MYO3A	chr10	-1.84605	-0.613434	-2.41997	0.0287101	0.239144
ENSG00000114209.10	PDCD10	chr3	0.464331	5.38012	2.41926	0.0287502	0.239144
ENSG00000162804.9	SNED1	chr2	1.21383	1.1181	2.41875	0.0287787	0.239144
ENSG00000096654.11	ZNF184	chr6	0.433501	4.09954	2.41874	0.0287797	0.239144
ENSG00000152402.6	GUCY1A2	chr11	1.08724	1.91152	2.41872	0.0287805	0.239144
ENSG00000142082.10	SIRT3	chr11	0.867591	2.75103	2.4187	0.0287819	0.239144
ENSG00000121957.8	GPSM2	chr1	0.377212	7.46768	2.41857	0.0287891	0.239144
ENSG00000228696.4	ARL17B	chr17	1.50232	-0.204744	2.41821	0.0288094	0.239144
ENSG00000175197.6	DDIT3	chr12	0.699074	2.53391	2.4179	0.0288266	0.239144
ENSG00000221990.2	C5orf55	chr5	1.95995	-0.554235	2.41764	0.0288414	0.239144
ENSG00000116132.7	PRRX1	chr1	-2.24368	-0.753816	-2.41682	0.028888	0.239144
ENSG00000213424.4	KRT222	chr17	-1.80291	-1.00143	-2.41582	0.0289442	0.239144
ENSG00000116035.2	VAX2	chr2	0.922341	-3.01555	2.41448	0.0290203	0.239144
ENSG00000172426.11	RSPH9	chr6	0.922341	-3.01555	2.41448	0.0290203	0.239144
ENSG00000125255.5	SLC10A2	chr13	0.922341	-3.01555	2.41448	0.0290203	0.239144
ENSG00000125900.8	SIRPD	chr20	0.922341	-3.01555	2.41448	0.0290203	0.239144
ENSG00000260903.2	XKR7	chr20	0.922341	-3.01555	2.41448	0.0290203	0.239144
ENSG00000128242.8	GAL3ST1	chr22	0.922341	-3.01555	2.41448	0.0290203	0.239144
ENSG00000180332.5	KCTD4	chr13	1.42351	-1.02239	2.41365	0.0290675	0.239144
ENSG00000130669.13	PAK4	chr19	-0.676912	4.60731	-2.41336	0.0290838	0.239144
ENSG00000121351.3	IAPP	chr12	1.46314	-1.04791	2.41326	0.0290899	0.239144
ENSG00000164162.8	ANAPC10	chr4	-0.585364	3.12976	-2.41273	0.0291196	0.239144
ENSG00000250021.3	C15orf38-AP3S2	chr15	1.3182	-2.07027	2.4124	0.0291384	0.239144
ENSG00000198185.7	ZNF334	chr20	-0.55193	3.40478	-2.41134	0.0291991	0.239144
ENSG00000130810.15	PPAN	chr19	-1.26921	1.32161	-2.41092	0.0292232	0.239144
ENSG00000124201.10	ZNFX1	chr20	0.5391	5.30745	2.40958	0.0292996	0.239144
ENSG00000136003.11	ISCU	chr12	0.338882	5.54265	2.40913	0.0293253	0.239144
ENSG00000178538.5	CA8	chr8	-1.53943	0.80159	-2.40795	0.0293931	0.239144
ENSG00000081189.9	MEF2C	chr5	1.0295	1.62097	2.40752	0.0294178	0.239144
ENSG00000182902.9	SLC25A18	chr22	2.48358	-0.45905	2.40735	0.0294276	0.239144
ENSG00000164342.8	TLR3	chr4	1.23689	1.90385	2.40733	0.0294291	0.239144
ENSG00000169035.7	KLK7	chr19	0.371311	7.64183	2.40491	0.0295683	0.239144
ENSG00000196361.5	ELAVL3	chr19	1.3451	-2.26276	2.40285	0.0296877	0.239144
ENSG00000186094.12	AGBL4	chr1	1.3165	0.594166	2.40131	0.0297772	0.239144
ENSG00000134291.7	TMEM106C	chr12	-0.377893	5.28304	-2.40122	0.0297822	0.239144
ENSG00000196966.3	HIST1H3E	chr6	1.22166	0.495992	2.40063	0.0298165	0.239144
ENSG00000197980.7	LEKR1	chr3	-1.81905	-0.701921	-2.4005	0.0298245	0.239144
ENSG00000133962.3	CATSPERB	chr14	-1.93394	-0.156035	-2.40021	0.029841	0.239144
ENSG00000153666.5	GOLGA8I	chr15	1.59314	-1.26609	2.3951	0.0301407	0.239144
ENSG00000162643.8	WDR63	chr1	-1.57491	-1.27052	-2.39496	0.030149	0.239144
ENSG00000181631.6	P2RY13	chr3	-2.02457	-1.51977	-2.39418	0.030195	0.239144
ENSG00000135632.7	SMYD5	chr2	0.777206	3.01462	2.39394	0.0302092	0.239144
ENSG00000269113.3	TRABD2B	chr1	-0.954525	1.97101	-2.39348	0.0302362	0.239144
ENSG00000176896.7	TCEANC	chrX	0.818175	1.638	2.39304	0.0302619	0.239144
ENSG00000179046.4	TRIML2	chr4	-1.22839	-1.92414	-2.39299	0.030265	0.239144
ENSG00000145864.8	GABRB2	chr5	1.21261	1.20983	2.39259	0.0302888	0.239144
ENSG00000009780.11	FAM76A	chr1	0.414791	4.82137	2.39228	0.0303067	0.239144
ENSG00000123080.6	CDKN2C	chr1	1.24037	1.93851	2.39161	0.0303464	0.239144
ENSG00000139890.5	REM2	chr14	1.33453	-1.87215	2.39047	0.0304145	0.239144
ENSG00000185650.8	ZFP36L1	chr14	-0.462401	8.5629	-2.39037	0.0304204	0.239144
ENSG00000213654.5	GPSM3	chr6	-1.80162	-0.12921	-2.38983	0.0304521	0.239144
ENSG00000126457.16	PRMT1	chr19	-0.551771	4.50458	-2.38935	0.0304806	0.239144
ENSG00000126970.11	ZC4H2	chrX	0.819406	1.46722	2.3887	0.0305192	0.239144
ENSG00000168004.5	HRASLS5	chr11	-1.29391	-2.58313	-2.38797	0.0305626	0.239144
ENSG00000073067.9	CYP2W1	chr7	-1.61728	-1.64528	-2.38778	0.0305741	0.239144
ENSG00000127743.5	IL17B	chr5	1.32992	-2.4002	2.38441	0.0307758	0.239144
ENSG00000187713.5	TMEM203	chr9	0.6255	3.50331	2.38399	0.0308009	0.239144
ENSG00000169933.8	FRMPD4	chrX	-1.76716	-1.48108	-2.38155	0.0309477	0.239144
ENSG00000142920.12	ADC	chr1	0.908122	1.32794	2.38144	0.0309543	0.239144
ENSG00000131686.10	CA6	chr1	0.410482	7.91243	2.38137	0.0309587	0.239144
ENSG00000013503.5	POLR3B	chr12	0.392262	4.84441	2.3804	0.0310174	0.239144
ENSG00000153093.14	ACOXL	chr2	-1.24526	-1.81814	-2.38024	0.0310271	0.239144
ENSG00000213246.2	SUPT4H1	chr17	0.487403	4.65061	2.37897	0.0311042	0.239144
ENSG00000000938.8	FGR	chr1	-1.44398	-1.96619	-2.37887	0.0311099	0.239144
ENSG00000063241.3	ISOC2	chr19	-1.06373	1.25856	-2.37861	0.0311261	0.239144
ENSG00000130487.4	KLHDC7B	chr22	1.57623	-2.09002	2.3779	0.0311692	0.239144
ENSG00000186020.8	ZNF529	chr19	0.485116	4.71935	2.37701	0.0312229	0.239144
ENSG00000242612.2	DECR2	chr16	-1.60091	-0.646371	-2.37695	0.0312267	0.239144
ENSG00000007376.3	RPUSD1	chr16	-1.31056	1.21842	-2.37636	0.0312626	0.239144
ENSG00000119630.9	PGF	chr14	-1.00986	1.03521	-2.37604	0.031282	0.239144
ENSG00000186207.4	LCE5A	chr1	1.46717	-2.22013	2.37594	0.0312881	0.239144
ENSG00000185100.6	ADSSL1	chr14	-1.37173	0.697682	-2.37578	0.0312982	0.239144
ENSG00000204377.3	C1orf134	chr1	-1.70263	-0.491232	-2.37577	0.0312984	0.239144
ENSG00000198829.5	SUCNR1	chr3	1.46617	-1.6216	2.37534	0.0313245	0.239144
ENSG00000142534.2	RPS11	chr19	0.276007	8.10564	2.37479	0.0313584	0.239144
ENSG00000170271.6	FAXDC2	chr5	0.319321	7.12997	2.37471	0.0313634	0.239144
ENSG00000171365.11	CLCN5	chrX	0.438493	5.15622	2.37387	0.0314149	0.239144
ENSG00000171121.12	KCNMB3	chr3	1.25489	-0.619837	2.37386	0.0314152	0.239144
ENSG00000204642.9	HLA-F	chr6	1.26642	0.00205739	2.37327	0.0314514	0.239144
ENSG00000186451.1	SPATA12	chr3	1.27367	-2.86276	2.3732	0.0314554	0.239144
ENSG00000165355.7	FBXO33	chr14	-0.638484	4.65776	-2.3732	0.0314555	0.239144
ENSG00000179241.8	LDLRAD3	chr11	0.532231	3.79404	2.37229	0.0315117	0.239144
ENSG00000230797.2	YY2	chrX	-1.11354	1.68302	-2.37174	0.0315453	0.239144
ENSG00000150457.7	LATS2	chr13	-0.554744	4.22467	-2.37124	0.0315758	0.239144
ENSG00000135747.7	ZNF670	chr1	1.0182	1.10932	2.371	0.0315906	0.239144
ENSG00000138079.9	SLC3A1	chr2	1.4347	-0.939793	2.37035	0.0316305	0.239144
ENSG00000164051.9	CCDC51	chr3	-0.615687	2.70701	-2.37001	0.0316518	0.239144
ENSG00000178636.4	RP11-455G16.1	chr4	-1.72564	-1.86046	-2.36951	0.0316823	0.239144
ENSG00000185128.11	TBC1D3F	chr17	1.30099	-0.0772688	2.36947	0.0316851	0.239144
ENSG00000152133.10	GPATCH11	chr2	0.583744	4.11027	2.36885	0.0317235	0.239144
ENSG00000117877.6	CD3EAP	chr19	1.21736	1.23928	2.36787	0.0317839	0.239144
ENSG00000106686.12	SPATA6L	chr9	0.932329	3.61757	2.36711	0.0318308	0.239144
ENSG00000205517.8	RGL3	chr19	-1.72454	-0.0147672	-2.36685	0.0318469	0.239144
ENSG00000167508.6	MVD	chr16	-0.831554	3.54233	-2.36655	0.0318655	0.239144
ENSG00000198780.7	FAM169A	chr5	0.667527	3.619	2.3662	0.0318874	0.239144
ENSG00000243811.3	APOBEC3D	chr22	1.40152	-1.54704	2.36555	0.031928	0.239144
ENSG00000155629.10	PIK3AP1	chr10	1.51218	-1.27697	2.36524	0.0319473	0.239144
ENSG00000117597.13	DIEXF	chr1	0.363736	5.01864	2.36466	0.0319831	0.239144
ENSG00000106591.3	MRPL32	chr7	0.487502	4.59088	2.36355	0.0320525	0.239144
ENSG00000138696.6	BMPR1B	chr4	1.38728	-0.0919818	2.36308	0.0320814	0.239144
ENSG00000074855.6	ANO8	chr19	0.982798	3.23297	2.36275	0.0321024	0.239144
ENSG00000145592.9	RPL37	chr5	0.223122	8.0286	2.36178	0.0321629	0.239144
ENSG00000173221.9	GLRX	chr5	0.500518	4.74707	2.36166	0.0321705	0.239144
ENSG00000137274.8	BPHL	chr6	0.449478	4.15594	2.36163	0.0321722	0.239144
ENSG00000198435.2	NRARP	chr9	-0.380159	5.21683	-2.36114	0.0322028	0.239144
ENSG00000187554.7	TLR5	chr1	0.51115	3.40619	2.36014	0.0322659	0.239144
ENSG00000196812.4	ZSCAN16	chr6	0.624218	2.42732	2.35986	0.0322831	0.239144
ENSG00000013293.5	SLC7A14	chr3	-1.57719	-2.26839	-2.35963	0.0322975	0.239144
ENSG00000197142.6	ACSL5	chr10	1.16398	-2.66464	2.35919	0.0323251	0.239144
ENSG00000253731.1	PCDHGA6	chr5	0.67028	2.3659	2.35852	0.0323674	0.239144
ENSG00000197769.5	MAP1LC3C	chr1	-1.36111	-1.17698	-2.35841	0.032374	0.239144
ENSG00000224186.4	CTC-349C3.1	chr5	-1.78148	-1.3628	-2.35838	0.0323764	0.239144
ENSG00000196131.6	VN1R2	chr19	1.41686	-2.52719	2.35786	0.0324092	0.239144
ENSG00000145242.9	EPHA5	chr4	1.57927	-0.889475	2.35688	0.0324708	0.239144
ENSG00000165300.6	SLITRK5	chr13	0.812279	2.17124	2.35667	0.032484	0.239144
ENSG00000214814.2	FER1L6	chr8	1.14788	1.30016	2.35457	0.0326169	0.239144
ENSG00000149929.11	HIRIP3	chr16	0.756513	2.32039	2.35447	0.0326234	0.239144
ENSG00000112183.10	RBM24	chr6	1.05229	-2.47713	2.35432	0.0326327	0.239144
ENSG00000145016.9	KIAA0226	chr3	0.445885	5.39159	2.35421	0.03264	0.239144
ENSG00000156475.14	PPP2R2B	chr5	1.8491	-1.75904	2.35407	0.0326486	0.239144
ENSG00000119041.6	GTF3C3	chr2	0.37243	5.56039	2.35391	0.0326588	0.239144
ENSG00000143891.12	GALM	chr2	1.52619	-1.97815	2.35384	0.0326632	0.239144
ENSG00000251695.2	AC124890.1	chr12	-1.88059	-1.46864	-2.35383	0.0326638	0.239144
ENSG00000130054.4	FAM155B	chrX	-1.43737	-2.05387	-2.35343	0.0326893	0.239144
ENSG00000204536.9	CCHCR1	chr6	0.5247	4.54721	2.35287	0.0327251	0.239144
ENSG00000171566.7	PLRG1	chr4	0.364745	5.51808	2.35175	0.0327965	0.239144
ENSG00000170832.8	USP32	chr17	0.280633	6.54636	2.35142	0.0328171	0.239144
ENSG00000138172.6	CALHM2	chr10	-0.995291	1.79793	-2.35043	0.0328804	0.239144
ENSG00000159958.3	TNFRSF13C	chr22	1.70052	-2.64512	2.34981	0.0329198	0.239144
ENSG00000041802.6	LSG1	chr3	0.399904	5.72565	2.34924	0.0329565	0.239144
ENSG00000102003.6	SYP	chrX	-1.59515	-1.09984	-2.34833	0.033015	0.239144
ENSG00000064490.9	RFXANK	chr19	-0.980532	2.42031	-2.34814	0.0330271	0.239144
ENSG00000164117.8	FBXO8	chr4	0.557405	3.94384	2.34813	0.0330279	0.239144
ENSG00000214491.4	SEC14L6	chr22	0.564379	5.25158	2.3477	0.0330552	0.239144
ENSG00000149260.10	CAPN5	chr11	1.27362	0.199775	2.34764	0.0330591	0.239144
ENSG00000152518.5	ZFP36L2	chr2	-0.41878	5.94407	-2.34756	0.0330645	0.239144
ENSG00000165841.5	CYP2C19	chr10	-1.43761	-1.97363	-2.34755	0.033065	0.239144
ENSG00000177764.6	ZCCHC3	chr20	1.25585	-2.491	2.3471	0.0330937	0.239144
ENSG00000239900.7	ADSL	chr22	0.460213	4.21721	2.34532	0.0332087	0.239144
ENSG00000143224.13	PPOX	chr1	0.833478	2.0089	2.34525	0.0332127	0.239144
ENSG00000103152.7	MPG	chr16	-0.98686	1.68158	-2.34469	0.0332491	0.239144
ENSG00000104043.10	ATP8B4	chr15	1.29011	-0.0921622	2.34434	0.0332715	0.239144
ENSG00000146592.12	CREB5	chr7	-0.371102	7.68374	-2.34399	0.0332943	0.239144
ENSG00000105696.4	TMEM59L	chr19	-1.34334	-1.5156	-2.34311	0.0333509	0.239144
ENSG00000143631.10	FLG	chr1	0.590087	9.13204	2.3418	0.0334361	0.239144
ENSG00000167862.5	ICT1	chr17	-0.582888	2.99041	-2.34145	0.0334591	0.239144
ENSG00000137285.9	TUBB2B	chr6	1.7371	1.04346	2.34099	0.0334891	0.239144
ENSG00000153157.8	SYCP2L	chr6	-1.20335	-1.09836	-2.34038	0.0335281	0.239144
ENSG00000112541.9	PDE10A	chr6	1.25562	-0.142487	2.33978	0.0335674	0.239144
ENSG00000153714.5	LURAP1L	chr9	-0.296496	6.10467	-2.33908	0.0336132	0.239144
ENSG00000214188.5	ST7-OT4	chr7	-0.706821	2.6593	-2.33898	0.0336199	0.239144
ENSG00000164169.8	PRMT10	chr4	0.514139	3.89959	2.33866	0.0336406	0.239144
ENSG00000128731.11	HERC2	chr15	-0.275338	7.77029	-2.33762	0.0337088	0.239144
ENSG00000151881.10	C5orf28	chr5	0.480492	3.48606	2.33723	0.0337338	0.239144
ENSG00000153237.13	CCDC148	chr2	1.77475	-0.115108	2.33648	0.0337832	0.239144
ENSG00000054611.9	TBC1D22A	chr22	-0.52112	4.69899	-2.33637	0.0337906	0.239144
ENSG00000233927.4	RPS28	chr19	-0.51385	5.12738	-2.3362	0.0338014	0.239144
ENSG00000128383.8	APOBEC3A	chr22	2.46845	-1.32581	2.33617	0.0338035	0.239144
ENSG00000079739.11	PGM1	chr1	-0.520684	4.44988	-2.33557	0.0338428	0.239144
ENSG00000185900.5	POMK	chr8	-0.507747	4.72487	-2.33542	0.0338528	0.239144
ENSG00000013619.9	MAMLD1	chrX	0.773595	2.31964	2.33518	0.0338683	0.239144
ENSG00000101639.14	CEP192	chr18	-0.353386	6.4634	-2.33438	0.0339207	0.239144
ENSG00000010671.11	BTK	chrX	1.29558	-0.445593	2.33289	0.0340189	0.239144
ENSG00000267106.1	C19orf82	chr19	-0.595654	3.47099	-2.33268	0.0340327	0.239144
ENSG00000089820.11	ARHGAP4	chrX	-1.48635	0.154987	-2.33212	0.03407	0.239144
ENSG00000104738.12	MCM4	chr8	-0.365042	5.526	-2.33193	0.0340827	0.239144
ENSG00000113595.10	TRIM23	chr5	0.417982	5.22246	2.33173	0.0340956	0.239144
ENSG00000205236.6	RP11-514P8.6	chr7	-1.44215	-1.97363	-2.33149	0.0341118	0.239144
ENSG00000105967.11	TFEC	chr7	1.39578	-0.629418	2.33111	0.0341367	0.239144
ENSG00000204217.8	BMPR2	chr2	-0.287679	8.3205	-2.33085	0.0341541	0.239144
ENSG00000185507.15	IRF7	chr11	-1.41796	0.206628	-2.33065	0.0341672	0.239144
ENSG00000151090.13	THRB	chr3	-0.312607	6.25897	-2.32891	0.0342829	0.239144
ENSG00000110852.4	CLEC2B	chr12	1.2595	-2.02495	2.32856	0.0343057	0.239144
ENSG00000089280.14	FUS	chr16	-0.27839	7.23934	-2.32835	0.0343196	0.239144
ENSG00000163486.8	SRGAP2	chr1	-0.411854	5.66478	-2.32824	0.0343275	0.239144
ENSG00000269601.1	AP000758.1	chr11	-1.5266	-1.04841	-2.32791	0.0343493	0.239144
ENSG00000133111.3	RFXAP	chr13	-1.1336	0.569014	-2.32691	0.0344157	0.239144
ENSG00000186395.6	KRT10	chr17	0.975576	7.27678	2.32684	0.0344203	0.239144
ENSG00000150656.10	CNDP1	chr18	-1.26126	-1.68791	-2.32631	0.034456	0.239144
ENSG00000168575.5	SLC20A2	chr8	0.36192	7.45334	2.32603	0.0344747	0.239144
ENSG00000124766.4	SOX4	chr6	-0.51228	7.50787	-2.32584	0.0344873	0.239144
ENSG00000165678.15	GHITM	chr10	0.265909	6.80926	2.32551	0.0345094	0.239144
ENSG00000096093.10	EFHC1	chr6	0.435599	4.57366	2.32501	0.0345426	0.239144
ENSG00000127419.12	TMEM175	chr4	-1.07668	1.84523	-2.32497	0.0345455	0.239144
ENSG00000163705.8	FANCD2OS	chr3	-1.2451	-2.51331	-2.32397	0.0346125	0.239144
ENSG00000110031.8	LPXN	chr11	1.21202	0.709296	2.32364	0.0346344	0.239144
ENSG00000154027.14	AK5	chr1	1.0796	-3.21367	2.32322	0.0346628	0.239144
ENSG00000134184.8	GSTM1	chr1	1.0796	-3.21367	2.32322	0.0346628	0.239144
ENSG00000159374.13	M1AP	chr2	1.0796	-3.21367	2.32322	0.0346628	0.239144
ENSG00000156959.7	LHFPL4	chr3	1.0796	-3.21367	2.32322	0.0346628	0.239144
ENSG00000239389.3	PCDHA13	chr5	1.0796	-3.21367	2.32322	0.0346628	0.239144
ENSG00000249773.3	MRPS17	chr7	1.0796	-3.21367	2.32322	0.0346628	0.239144
ENSG00000135248.11	FAM71F1	chr7	1.0796	-3.21367	2.32322	0.0346628	0.239144
ENSG00000015592.12	STMN4	chr8	1.0796	-3.21367	2.32322	0.0346628	0.239144
ENSG00000188676.9	IDO2	chr8	1.0796	-3.21367	2.32322	0.0346628	0.239144
ENSG00000137142.4	IGFBPL1	chr9	1.0796	-3.21367	2.32322	0.0346628	0.239144
ENSG00000165309.9	ARMC3	chr10	1.0796	-3.21367	2.32322	0.0346628	0.239144
ENSG00000204365.2	C10orf126	chr10	1.0796	-3.21367	2.32322	0.0346628	0.239144
ENSG00000204049.1	AL391421.1	chr10	1.0796	-3.21367	2.32322	0.0346628	0.239144
ENSG00000183134.4	PTGDR2	chr11	1.0796	-3.21367	2.32322	0.0346628	0.239144
ENSG00000254737.1	OR10G4	chr11	1.0796	-3.21367	2.32322	0.0346628	0.239144
ENSG00000150361.7	KLHL1	chr13	1.0796	-3.21367	2.32322	0.0346628	0.239144
ENSG00000178734.4	C13orf45	chr13	1.0796	-3.21367	2.32322	0.0346628	0.239144
ENSG00000183706.4	OR4N4	chr15	1.0796	-3.21367	2.32322	0.0346628	0.239144
ENSG00000166509.6	CLEC3A	chr16	1.0796	-3.21367	2.32322	0.0346628	0.239144
ENSG00000197408.4	CYP2B6	chr19	1.0796	-3.21367	2.32322	0.0346628	0.239144
ENSG00000101448.9	EPPIN	chr20	1.0796	-3.21367	2.32322	0.0346628	0.239144
ENSG00000206107.2	KRTAP27-1	chr21	1.0796	-3.21367	2.32322	0.0346628	0.239144
ENSG00000102010.10	BMX	chrX	1.0796	-3.21367	2.32322	0.0346628	0.239144
ENSG00000068985.4	PAGE1	chrX	1.0796	-3.21367	2.32322	0.0346628	0.239144
ENSG00000125347.9	IRF1	chr5	-1.88301	1.43379	-2.32283	0.0346889	0.239144
ENSG00000107341.4	UBE2R2	chr9	0.2927	6.56362	2.32282	0.0346898	0.239144
ENSG00000185477.4	GPRIN3	chr4	-0.790619	2.40514	-2.32275	0.0346943	0.239144
ENSG00000168243.6	GNG4	chr1	1.34595	1.52983	2.32246	0.0347141	0.239144
ENSG00000204866.4	IGFL2	chr19	0.908476	2.6007	2.32205	0.0347413	0.239144
ENSG00000154764.5	WNT7A	chr3	-1.30321	-0.197339	-2.32124	0.0347958	0.239144
ENSG00000169604.15	ANTXR1	chr2	-0.359631	5.71909	-2.32044	0.0348497	0.239144
ENSG00000148110.11	HIATL1	chr9	-0.334404	6.58025	-2.3198	0.034893	0.239144
ENSG00000172172.3	MRPL13	chr8	0.784236	3.63318	2.31977	0.0348952	0.239144
[truncated: 20,706 more rows]

## Sheet: S1B DE for miRNAs
Table S1C Complete list for miRNA DE results, shwoing Gene ID, Gene Name, Chromosome, logFC (log2 transformed fold change), Overall average expression level, t value (moderated t-statistics), raw p value, and FDR adjusted p value.
Gene ID	Gene Name	Chromosome	logFC	Overall average expresion level	t value	raw p value	FDR adjusted p value
ENSG00000215996.2	AC017084.1	chr2	-3.17524	-1.87407	-5.94263	2.72e-05	0.019007
ENSG00000264314.1	MIR548AT	chr17	-2.43815	-2.15676	-5.90013	2.94e-05	0.0193211
ENSG00000265089.1	MIR4655	chr7	-3.14852	-2.72057	-5.57806	5.31e-05	0.0228069
ENSG00000264292.1	MIR2467	chr2	2.72196	-1.75014	5.46865	6.52e-05	0.0242783
ENSG00000266083.1	AC138965.1	chr5	2.34695	-2.32907	5.34281	8.27e-05	0.0252004
ENSG00000265416.1	AC017028.7	chr2	3.11882	-1.0999	5.22772	0.000102847	0.0275851
ENSG00000264633.1	MIR4271	chr3	-2.86015	-2.90955	-5.20732	0.00010693	0.0278983
ENSG00000207763.1	MIR617	chr12	-1.8284	-2.75676	-4.99238	0.000161662	0.0309833
ENSG00000199090.1	MIR326	chr11	-2.30246	-2.86276	-4.95905	0.000172449	0.0309833
ENSG00000208023.1	MIR185	chr22	-2.30246	-2.86276	-4.95905	0.000172449	0.0309833
ENSG00000221265.1	MIR1255A	chr4	-3.95862	-2.89667	-4.93456	0.000180848	0.0309833
ENSG00000266235.1	MIR3176	chr16	-2.07107	-2.58313	-4.93308	0.000181368	0.0309833
ENSG00000215954.1	AP002884.1	chr11	-1.76826	-2.90955	-4.88416	0.000199487	0.0311333
ENSG00000264419.1	MIR548AC	chr1	-3.40672	-2.99298	-4.87686	0.000202347	0.0311333
ENSG00000216077.1	MIR887	chr5	-2.22729	-3.01555	-4.77893	0.000245056	0.0313463
ENSG00000252616.1	AC079140.1	chr4	2.43694	-2.69044	4.67712	0.000299385	0.0341057
ENSG00000199150.1	MIRLET7G	chr3	2.12504	-2.16092	4.56452	0.000374088	0.0384517
ENSG00000221294.1	AL021394.1	chr20	-2.49093	-3.153	-4.53881	0.000393684	0.0384517
ENSG00000221463.1	MIR1277	chrX	-2.49093	-3.153	-4.53881	0.000393684	0.0384517
ENSG00000263526.1	MIR378G	chr1	-1.73191	-3.01555	-4.46757	0.000453658	0.0384517
ENSG00000264802.1	MIR5191	chr1	-1.69978	-3.10768	-4.42729	0.000491643	0.0384517
ENSG00000263468.1	MIR3130-1	chr2	-1.69978	-3.10768	-4.42729	0.000491643	0.0384517
ENSG00000221681.1	AC092902.1	chr3	-1.69978	-3.10768	-4.42729	0.000491643	0.0384517
ENSG00000264535.1	AC093788.1	chr4	-1.69978	-3.10768	-4.42729	0.000491643	0.0384517
ENSG00000265345.1	MIR5188	chr12	-1.69978	-3.10768	-4.42729	0.000491643	0.0384517
ENSG00000264429.1	MIR3183	chr17	-1.69978	-3.10768	-4.42729	0.000491643	0.0384517
ENSG00000266594.1	MIR4766	chr22	2.83039	-0.562561	4.42005	0.000498804	0.0384517
ENSG00000265596.1	MIR3659	chr1	2.1947	-0.450605	4.40346	0.000515629	0.0384517
ENSG00000207696.1	MIR659	chr22	-2.38835	-2.75676	-4.40337	0.000515716	0.0384517
ENSG00000207582.1	MIR30B	chr8	-1.96363	-2.95488	-4.39824	0.000521038	0.0384517
ENSG00000199179.1	MIRLET7I	chr12	-2.19321	-2.81743	-4.39279	0.000526749	0.0384517
ENSG00000264974.1	MIR4789	chr3	2.01714	-1.5596	4.38449	0.000535576	0.0384517
ENSG00000266098.1	AL137127.1	chr1	2.56866	-1.80584	4.36105	0.00056132	0.0384517
ENSG00000264881.1	MIR1273D	chr1	-2.1418	-3.21367	-4.35197	0.00057163	0.0384517
ENSG00000265538.1	MIR4421	chr1	-2.1418	-3.21367	-4.35197	0.00057163	0.0384517
ENSG00000265367.1	AL160269.1	chr9	-2.1418	-3.21367	-4.35197	0.00057163	0.0384517
ENSG00000264539.1	MIR548AR	chr13	-2.1418	-3.21367	-4.35197	0.00057163	0.0384517
ENSG00000265082.1	AL356213.1	chrX	-2.1418	-3.21367	-4.35197	0.00057163	0.0384517
ENSG00000207633.1	MIR505	chrX	-3.20905	-2.50462	-4.33274	0.0005941	0.0393797
ENSG00000265049.1	AC009480.1	chr2	2.49602	-2.64512	4.3193	0.000610346	0.0400804
ENSG00000207991.1	MIR601	chr9	1.86332	-2.02347	4.27297	0.000669911	0.0424313
ENSG00000265660.1	MIR4664	chr8	-2.20452	-2.46651	-4.26484	0.000680956	0.0428154
ENSG00000239107.1	CR392039.1	chr21	-2.09803	-2.66464	-4.24868	0.000703472	0.0436695
ENSG00000221333.1	MIR548K	chr11	2.30748	-1.42459	4.24221	0.000712695	0.0437019
ENSG00000239070.1	MIR1299	chr9	2.06271	-2.36052	4.19993	0.000776108	0.0446855
ENSG00000208008.1	MIR125A	chr19	-1.6387	-2.52719	-4.14774	0.000862384	0.0446855
ENSG00000263365.1	AC123788.1	chr11	-2.75645	-2.43033	-4.13149	0.000891188	0.0446855
ENSG00000207638.1	MIR99A	chr21	-2.75645	-2.43033	-4.13149	0.000891188	0.0446855
ENSG00000238460.1	AC068587.2	chr8	1.67962	-2.52719	4.12279	0.00090701	0.0446855
ENSG00000265466.1	AL583842.2	chr1	-1.63513	-3.3058	-4.09636	0.000956865	0.0446855
ENSG00000207923.1	MIR559	chr2	-1.63513	-3.3058	-4.09636	0.000956865	0.0446855
ENSG00000221489.1	AC007358.1	chr2	-1.63513	-3.3058	-4.09636	0.000956865	0.0446855
ENSG00000207651.1	MIR28	chr3	-1.63513	-3.3058	-4.09636	0.000956865	0.0446855
ENSG00000264142.1	AC114969.1	chr5	-1.63513	-3.3058	-4.09636	0.000956865	0.0446855
ENSG00000265212.1	AC007009.2	chr7	-1.63513	-3.3058	-4.09636	0.000956865	0.0446855
ENSG00000265932.1	MIR3146	chr7	-1.63513	-3.3058	-4.09636	0.000956865	0.0446855
ENSG00000221714.2	AC130352.1	chr8	-1.63513	-3.3058	-4.09636	0.000956865	0.0446855
ENSG00000263399.1	MIR3170	chr13	-1.63513	-3.3058	-4.09636	0.000956865	0.0446855
ENSG00000198984.1	MIR345	chr14	-1.63513	-3.3058	-4.09636	0.000956865	0.0446855
ENSG00000263441.1	AC012181.1	chr16	-1.63513	-3.3058	-4.09636	0.000956865	0.0446855
ENSG00000211571.1	AC010525.2	chr19	-1.63513	-3.3058	-4.09636	0.000956865	0.0446855
ENSG00000263463.1	MIR378I	chr22	-1.63513	-3.3058	-4.09636	0.000956865	0.0446855
ENSG00000221786.1	AC004673.1	chrX	-1.63513	-3.3058	-4.09636	0.000956865	0.0446855
ENSG00000265195.1	MIR4312	chr15	-3.20708	-1.34892	-4.093	0.00096341	0.0448243
ENSG00000222512.1	AL137019.1	chr9	2.22541	-2.84324	4.03596	0.00108153	0.0481102
ENSG00000199133.1	MIRLET7D	chr9	2.55581	-2.20963	4.0275	0.00110027	0.0485025
ENSG00000264462.1	MIR3648	chr21	-1.6657	-2.90955	-3.99441	0.00117676	0.0508173
ENSG00000207551.1	MIR608	chr10	1.75579	-2.32907	3.9843	0.00120118	0.0514525
ENSG00000221246.1	AC144522.1	chr12	-2.28651	-2.95488	-3.96045	0.00126088	0.0532207
ENSG00000207626.1	MIR562	chr2	2.49264	-1.93301	3.90906	0.00139993	0.0575237
ENSG00000207652.1	MIR621	chr13	-2.86681	-1.55707	-3.89757	0.00143309	0.0582279
ENSG00000266550.1	AP002958.1	chr11	-2.0918	-2.92343	-3.85347	0.00156792	0.062176
ENSG00000265083.1	MIR3691	chr6	-2.78912	-1.79064	-3.78335	0.00180924	0.0689498
ENSG00000264919.1	MIR4697	chr11	-2.01331	-2.37439	-3.7793	0.0018243	0.0692745
ENSG00000263785.1	MIR3182	chr16	-2.01449	-2.37439	-3.76833	0.00186565	0.0703819
ENSG00000265465.1	MIR4768	chrX	2.01703	-1.66534	3.73213	0.00200896	0.0735619
ENSG00000263596.1	AC013477.1	chr4	-1.60106	-3.10768	-3.72755	0.00202788	0.0736605
ENSG00000265470.1	MIR548AQ	chr3	1.68777	-2.58313	3.67892	0.00224004	0.0778527
ENSG00000222482.1	AC005071.1	chr7	-2.36759	-2.22576	-3.67603	0.00225334	0.0782578
ENSG00000266144.1	MIR4654	chr1	-1.52749	-2.81743	-3.66201	0.00231894	0.0795941
ENSG00000263403.1	MIR4673	chr9	-1.52749	-2.81743	-3.66201	0.00231894	0.0795941
ENSG00000207839.1	MIR33B	chr17	-1.54979	-2.75676	-3.66046	0.0023263	0.0796746
ENSG00000199177.1	MIR31	chr9	1.88367	-1.83597	3.6562	0.00234667	0.0802426
ENSG00000208032.1	MIR548A3	chr8	-1.4914	-2.90955	-3.63825	0.00243454	0.0819684
ENSG00000265201.1	MIR4677	chr1	1.95185	-2.61931	3.63444	0.00245361	0.0823052
ENSG00000264730.1	AC017028.5	chr2	-1.49536	-2.90955	-3.61839	0.00253559	0.0829969
ENSG00000264620.1	AL139022.1	chr14	-1.68714	-2.17627	-3.60168	0.00262394	0.0851
ENSG00000264810.1	MIR4441	chr2	-2.30947	-1.97815	-3.59955	0.0026354	0.0853846
ENSG00000222190.1	MIR1910	chr16	-1.9288	-2.72531	-3.58204	0.00273168	0.087171
ENSG00000265135.1	MIR5687	chr5	2.01672	-0.519041	3.56762	0.00281357	0.0892102
ENSG00000207730.1	MIR200B	chr1	1.66983	-2.66464	3.53877	0.00298497	0.0928305
ENSG00000263712.1	MIR4639	chr6	1.66983	-2.66464	3.53877	0.00298497	0.0928305
ENSG00000266509.1	MIR3934	chr6	-2.02433	-2.36052	-3.46585	0.00346625	0.102151
ENSG00000264344.1	AP000936.2	chr11	-1.52991	-2.46651	-3.45484	0.00354543	0.103906
ENSG00000212017.2	MIR548U	chr6	-1.56442	-2.38501	-3.45361	0.00355438	0.104066
ENSG00000264834.1	MIR1273F	chr1	-1.98594	-2.43033	-3.44253	0.00363607	0.105795
ENSG00000211580.1	MIR769	chr19	1.6146	-2.95488	3.4072	0.0039092	0.10976
ENSG00000263913.1	AC004812.1	chr12	1.48569	-2.86276	3.38647	0.00407895	0.113523
ENSG00000207600.1	MIR598	chr8	-1.91384	-2.57251	-3.36376	0.00427326	0.117195
ENSG00000265137.1	MIR3192	chr20	1.66753	-0.558707	3.35095	0.00438701	0.117964
ENSG00000199047.1	MIR378A	chr5	-1.43071	-3.10768	-3.3437	0.00445269	0.117964
ENSG00000264392.1	AC002477.1	chrX	-1.43071	-3.10768	-3.3437	0.00445269	0.117964
ENSG00000263897.1	MIR4669	chr9	-1.64663	-2.22307	-3.30363	0.00483367	0.125208
ENSG00000266745.1	MIR3135A	chr3	-2.66828	-2.25801	-3.28742	0.00499691	0.128028
ENSG00000265450.1	MIR4502	chr13	-1.61156	-2.72531	-3.2591	0.00529526	0.132766
ENSG00000266383.1	MIR5002	chr3	1.78426	-0.0509145	3.23838	0.00552475	0.135766
ENSG00000207922.1	MIR566	chr3	1.92223	-2.2942	3.20457	0.00592058	0.142584
ENSG00000221760.1	MIR548J	chr22	1.60538	-2.32907	3.19037	0.00609502	0.14549
ENSG00000264349.1	MIR4258	chr1	1.96769	-1.78632	3.17309	0.00631436	0.148992
ENSG00000264661.1	MIR3200	chr22	-1.51793	-2.22307	-3.14586	0.00667576	0.1542
ENSG00000264395.1	MIR3193	chr20	1.75776	-2.26839	3.12414	0.0069786	0.158886
ENSG00000266124.1	MIR5587	chr16	-1.45572	-2.66464	-3.11923	0.00704897	0.159744
ENSG00000215946.2	MIR941-1	chr20	-1.43342	-2.72531	-3.11337	0.00713378	0.16092
ENSG00000207636.1	MIR631	chr15	-1.48764	-2.58313	-3.10383	0.00727407	0.163101
ENSG00000272174.1	AC026703.2	chr5	-1.39733	-2.81743	-3.0851	0.00755755	0.167449
ENSG00000207820.1	MIR545	chrX	-1.40129	-2.81743	-3.07164	0.00776792	0.170211
ENSG00000266315.1	MIR4668	chr9	-2.22678	-2.32907	-3.06736	0.00783598	0.171172
ENSG00000263984.1	AC092380.1	chr16	1.90128	-2.84324	3.06683	0.00784447	0.171298
ENSG00000265355.1	MIR3136	chr3	-1.82456	-2.61931	-3.05396	0.00805302	0.174533
ENSG00000238508.1	AC024569.1	chr5	1.52401	-2.66464	3.04904	0.0081341	0.175394
ENSG00000264234.1	AL161751.1	chr14	1.79648	-3.07149	3.01437	0.00872942	0.182975
ENSG00000221573.1	AC099535.1	chr3	1.32665	-2.72531	3.01318	0.00875051	0.182975
ENSG00000207595.1	MIR181A2	chr9	1.60863	-1.79978	2.98594	0.00924929	0.189906
ENSG00000265981.1	MIR544B	chr3	1.74507	-1.73382	2.9778	0.00940355	0.192065
ENSG00000221199.1	AC114765.3	chr2	1.28707	-3.01555	2.97453	0.00946624	0.192065
ENSG00000207701.1	MIR597	chr8	1.28707	-3.01555	2.97453	0.00946624	0.192065
ENSG00000221320.1	AC023385.1	chr8	1.28707	-3.01555	2.97453	0.00946624	0.192065
ENSG00000264771.1	AC022819.1	chr15	1.28707	-3.01555	2.97453	0.00946624	0.192065
ENSG00000265396.1	MIR3128	chr2	1.68714	-2.29114	2.95505	0.00984846	0.19803
ENSG00000265339.1	AC011477.1	chr19	-1.76692	-2.447	-2.9443	0.010066	0.200899
ENSG00000221230.1	MIR548L	chr11	-1.72193	-1.97815	-2.89574	0.0111078	0.214482
ENSG00000264563.1	MIR4633	chr5	1.72146	-2.87337	2.86078	0.0119224	0.224621
ENSG00000222545.1	AC080037.1	chr17	1.60517	-2.28644	2.84729	0.012252	0.227526
ENSG00000266555.1	MIR3145	chr6	1.71135	-1.83202	2.84453	0.0123205	0.228132
ENSG00000264572.1	MIR4296	chr10	1.89752	-1.79391	2.83292	0.012613	0.229891
ENSG00000208022.1	MIR618	chr12	1.47256	-2.3065	2.83272	0.012618	0.229891
ENSG00000207712.1	MIR627	chr15	1.54686	-2.17627	2.83049	0.012675	0.229891
ENSG00000221579.1	AC093162.1	chr2	1.59493	-3.10768	2.83031	0.0126795	0.229891
ENSG00000222316.1	AC008581.1	chr5	1.59493	-3.10768	2.83031	0.0126795	0.229891
ENSG00000221100.1	AL138706.1	chr13	1.66251	-1.9962	2.82955	0.0126991	0.230064
ENSG00000265820.1	MIR3177	chr16	1.59903	-2.43033	2.82886	0.0127168	0.23024
ENSG00000207956.1	MIR579	chr5	1.71563	-2.24582	2.80689	0.0132933	0.23763
ENSG00000263389.1	MIR3973	chr11	1.46745	-2.32907	2.76775	0.014384	0.239144
ENSG00000252949.1	AL136303.1	chr6	-2.2966	-0.56454	-2.74523	0.0150506	0.239144
ENSG00000207627.1	MIR581	chr5	-1.56248	1.02145	-2.69806	0.0165448	0.239144
ENSG00000211553.1	AC118278.1	chr4	-1.40547	0.928013	-2.69166	0.0167582	0.239144
ENSG00000264796.1	MIR5009	chr15	-1.65441	-1.69852	-2.68996	0.0168154	0.239144
ENSG00000221634.1	MIR1276	chr15	1.16211	-2.61931	2.68337	0.0170388	0.239144
ENSG00000265521.1	MIR5697	chr1	-1.60304	-2.61931	-2.68303	0.0170504	0.239144
ENSG00000266668.1	MIR5692C2	chr7	1.31279	-2.31372	2.67041	0.0174862	0.239144
ENSG00000207952.1	MIR624	chr14	-3.03019	-1.52509	-2.65511	0.0180293	0.239144
ENSG00000208025.1	MIR591	chr7	1.36065	-3.153	2.60685	0.0198506	0.239144
ENSG00000266719.1	MIR4676	chr10	1.36065	-3.153	2.60685	0.0198506	0.239144
ENSG00000208006.1	MIR16-1	chr13	1.36065	-3.153	2.60685	0.0198506	0.239144
ENSG00000264763.1	MIR4295	chr10	1.29151	-2.90955	2.60437	0.0199487	0.239144
ENSG00000251969.2	AL356776.1	chr6	1.21667	-1.14304	2.59104	0.0204849	0.239144
ENSG00000263539.1	AC024475.1	chr11	2.02674	-1.97341	2.59048	0.0205075	0.239144
ENSG00000252817.1	AL590431.1	chr1	0.998249	1.34713	2.5864	0.0206744	0.239144
ENSG00000212055.1	AC122136.1	chr2	1.37468	-2.84324	2.57377	0.0211998	0.239144
ENSG00000266107.1	MIR4525	chr17	1.25453	-2.31519	2.5564	0.021943	0.239144
ENSG00000251989.2	AL160011.1	chr10	1.7287	-2.44094	2.54483	0.0224517	0.239144
ENSG00000253008.2	MIR2355	chr2	-1.63909	-1.8804	-2.54	0.0226675	0.239144
ENSG00000207691.1	MIR183	chr7	1.49003	-2.81743	2.51162	0.0239759	0.239144
ENSG00000207930.1	MIR603	chr10	-1.52496	-1.87407	-2.50578	0.0242541	0.239144
ENSG00000266634.1	MIR3972	chr1	-1.88563	-0.951364	-2.50159	0.0244551	0.239144
ENSG00000207643.1	Z95704.1	chr4	-1.40318	-0.563406	-2.49072	0.0249849	0.239144
ENSG00000221317.1	AL513487.1	chrX	-1.32359	-1.92414	-2.48243	0.0253967	0.239144
ENSG00000199030.1	MIRLET7C	chr21	-1.81896	-1.22536	-2.45754	0.0266709	0.239144
ENSG00000264966.1	MIR5094	chr15	-1.69671	-0.659912	-2.44638	0.0272621	0.239144
ENSG00000263784.1	AL136418.1	chr14	1.20484	-2.92343	2.43988	0.0276118	0.239144
ENSG00000252968.1	AC005370.1	chr5	1.28563	-2.95488	2.4349	0.0278826	0.239144
ENSG00000207994.1	MIR100	chr11	1.28563	-2.95488	2.4349	0.0278826	0.239144
ENSG00000264482.1	MIR4705	chr13	1.28563	-2.95488	2.4349	0.0278826	0.239144
ENSG00000207771.1	MIR550A1	chr7	-1.2365	-1.91184	-2.43252	0.0280132	0.239144
ENSG00000266370.1	MIR3657	chr12	1.4954	-1.67595	2.37014	0.0316435	0.239144
ENSG00000221555.1	AC068669.1	chr17	1.12685	-0.895431	2.33514	0.0338712	0.239144
ENSG00000221159.1	AL356741.1	chr10	1.34692	-1.95258	2.33325	0.0339954	0.239144
ENSG00000251899.1	AC104169.1	chr1	1.0796	-3.21367	2.32322	0.0346628	0.239144
ENSG00000221477.1	AC108739.1	chr3	1.0796	-3.21367	2.32322	0.0346628	0.239144
ENSG00000221737.1	MIR548I1	chr3	1.0796	-3.21367	2.32322	0.0346628	0.239144
ENSG00000264099.1	MIR4803	chr5	1.0796	-3.21367	2.32322	0.0346628	0.239144
ENSG00000266499.1	AC008536.1	chr5	1.0796	-3.21367	2.32322	0.0346628	0.239144
ENSG00000207637.1	MIR595	chr7	1.0796	-3.21367	2.32322	0.0346628	0.239144
ENSG00000266347.1	AC068641.1	chr12	1.0796	-3.21367	2.32322	0.0346628	0.239144
ENSG00000265641.1	MIR3929	chr18	1.0796	-3.21367	2.32322	0.0346628	0.239144
ENSG00000207721.1	MIR186	chr1	-1.01074	0.0536818	-2.29952	0.036289	0.239144
ENSG00000252153.1	MIR2278	chr9	-1.36105	-1.98444	-2.2913	0.0368695	0.239144
ENSG00000216031.1	MIR298	chr20	1.25575	-2.86276	2.27347	0.0381585	0.239144
ENSG00000207709.2	MIR197	chr1	1.21369	-1.98876	2.25468	0.039563	0.239144
ENSG00000263861.1	MIR3927	chr9	1.18661	-2.61931	2.25146	0.039808	0.239144
ENSG00000207654.1	MIR128-1	chr2	0.826308	-3.10768	2.25061	0.0398731	0.239144
ENSG00000199121.2	MIR26B	chr2	0.826308	-3.10768	2.25061	0.0398731	0.239144
ENSG00000264757.1	MIR3198-1	chr22	0.826308	-3.10768	2.25061	0.0398731	0.239144
ENSG00000272080.1	MIR502	chrX	0.826308	-3.10768	2.25061	0.0398731	0.239144
ENSG00000208013.1	MIR652	chrX	0.826308	-3.10768	2.25061	0.0398731	0.239144
ENSG00000238919.1	AL353763.1	chr9	-1.74768	-1.70122	-2.23221	0.0413057	0.239144
ENSG00000207607.1	MIR200A	chr1	1.56942	-2.36243	2.22316	0.0420272	0.239144
ENSG00000221211.1	AC078794.1	chr3	0.955358	-2.61931	2.21747	0.0424868	0.239144
ENSG00000221063.1	MIR1296	chr10	1.23664	-0.0741993	2.21625	0.0425861	0.239144
ENSG00000264329.1	MIR3911	chr9	1.38701	-2.42119	2.21015	0.0430855	0.239144
ENSG00000265803.1	AL590703.1	chr6	1.0179	-3.01555	2.20391	0.0436022	0.239144
ENSG00000266297.1	MIR744	chr17	0.992738	-2.52719	2.18315	0.0453621	0.239144
ENSG00000266618.1	MIR4742	chr1	2.21586	-1.08038	2.17276	0.0462667	0.239144
ENSG00000207719.1	MIR623	chr13	1.04187	-2.07027	2.16829	0.046662	0.239144
ENSG00000198974.1	MIR30E	chr1	1.00458	-3.01555	2.13389	0.0498045	0.239144
ENSG00000199043.1	MIR335	chr7	1.00458	-3.01555	2.13389	0.0498045	0.239144
ENSG00000265344.1	AP001992.1	chr11	1.00458	-3.01555	2.13389	0.0498045	0.239144
ENSG00000207732.1	MIR218-1	chr4	0.764605	-2.90955	2.10232	0.0528588	0.239144
ENSG00000264544.1	AL355512.2	chr10	0.764605	-2.90955	2.10232	0.0528588	0.239144
ENSG00000266245.1	MIR4644	chr6	-1.52785	-2.35488	-2.09169	0.0539261	0.239144
ENSG00000264160.1	MIR4762	chr22	-1.23656	-1.55047	-2.09064	0.0540324	0.239144
ENSG00000207951.1	MIR561	chr2	0.797375	-2.61931	2.08527	0.0545795	0.239144
ENSG00000263768.1	AC060226.1	chr12	-2.03437	-1.48979	-2.07514	0.0556264	0.239144
ENSG00000265461.1	AC068014.2	chr17	1.06887	-2.29288	2.05804	0.0574352	0.239144
ENSG00000211538.1	MIR501	chrX	0.884359	-2.66464	2.0371	0.0597232	0.239144
ENSG00000207870.1	MIR221	chrX	-1.50478	-1.67256	-2.0104	0.0627604	0.239144
ENSG00000265642.1	AL034375.1	chr6	0.751286	-2.90955	2.00831	0.0630046	0.239144
ENSG00000221598.1	MIR1249	chr22	1.09946	-0.543425	1.97834	0.0665943	0.239144
ENSG00000207988.1	MIR576	chr4	-1.64673	-1.43235	-1.97329	0.0672178	0.239144
ENSG00000238728.1	MIR1972-1	chr16	0.974702	-2.92343	1.96844	0.0678204	0.239144
ENSG00000221748.1	AL049647.1	chr20	0.819777	-2.66464	1.95746	0.0692037	0.239144
ENSG00000199024.1	MIR103A2	chr20	-0.931105	-2.75676	-1.9116	0.0752629	0.239144
ENSG00000252124.1	AL031594.1	chr22	-1.17255	-0.033265	-1.89094	0.078146	0.239144
ENSG00000207561.1	MIR635	chr17	1.03654	0.299157	1.89026	0.0782413	0.239144
ENSG00000266619.1	MIR4642	chr6	-0.51902	-3.10768	-1.88894	0.0784292	0.239144
ENSG00000207948.1	MIR328	chr16	-0.51902	-3.10768	-1.88894	0.0784292	0.239144
ENSG00000265249.1	AC025280.1	chr16	0.769684	-2.52719	1.88164	0.0794755	0.239144
ENSG00000252695.1	MIR2276	chr13	1.292	-2.61931	1.88049	0.079641	0.239144
ENSG00000266645.1	MIR4299	chr11	-0.541271	-3.01555	-1.87587	0.0803102	0.239144
ENSG00000263849.1	MIR4744	chr18	-1.29373	-2.37439	-1.86313	0.082181	0.239144
ENSG00000223286.1	AL121952.1	chr6	-1.50316	-2.23221	-1.86274	0.082239	0.239144
ENSG00000266239.1	MIR3605	chr1	0.95651	-2.86276	1.85225	0.0838105	0.239144
ENSG00000265595.1	MIR4756	chr20	0.95651	-2.86276	1.85225	0.0838105	0.239144
ENSG00000207609.1	MIR491	chr9	-0.871089	-2.40584	-1.83713	0.086123	0.239144
ENSG00000238766.1	AL513185.1	chr10	-0.589144	-2.86276	-1.83606	0.0862884	0.239144
ENSG00000199085.1	MIR148A	chr7	-0.696983	-3.01555	-1.83126	0.0870356	0.239144
ENSG00000221736.1	AC003681.1	chr22	0.816319	-2.51331	1.82231	0.0884436	0.239144
ENSG00000265452.1	MIR3682	chr2	-0.796171	0.245886	-1.81262	0.0899899	0.239144
ENSG00000198997.1	MIR107	chr10	-0.570594	-2.90955	-1.81085	0.090276	0.239144
ENSG00000264658.1	MIR4798	chr4	0.79925	-2.66464	1.80721	0.0908653	0.239144
ENSG00000207808.1	MIR27A	chr19	0.721409	-2.81743	1.79425	0.0929904	0.239144
ENSG00000221520.1	MIR1285-1	chr7	-0.622695	-2.75676	-1.79372	0.0930774	0.239144
ENSG00000207863.1	MIR125B2	chr21	0.820394	-2.46651	1.77331	0.0965163	0.239144
ENSG00000238532.1	AL355794.1	chr1	-1.35487	-0.516146	-1.76439	0.0980545	0.239144
ENSG00000264712.1	MIR4504	chr14	0.679091	-2.61931	1.76197	0.0984742	0.239144
ENSG00000199153.1	MIR30D	chr8	-0.769674	-3.01555	-1.7574	0.0992739	0.239144
ENSG00000199172.1	MIR331	chr12	-1.07791	-2.66464	-1.75395	0.0998812	0.239144
ENSG00000216089.1	AC105316.1	chr4	1.16928	-1.47039	1.75358	0.0999468	0.239144
ENSG00000263752.1	MIR3133	chr2	0.7279	-3.01555	1.74011	0.10235	0.239144
ENSG00000207996.1	MIR301A	chr17	0.696783	-3.10768	1.7364	0.10302	0.239144
ENSG00000207653.1	MIR558	chr2	1.21432	-2.37439	1.73584	0.103121	0.239144
ENSG00000221355.1	MIR1288	chr17	0.88451	-2.57251	1.71056	0.107798	0.239144
ENSG00000222894.1	AL662800.1	chr6	0.572414	2.43029	1.69579	0.110616	0.239144
ENSG00000221027.2	AC068020.1	chr8	-0.940159	-2.55864	-1.69376	0.111008	0.239144
ENSG00000221156.1	AC007551.1	chr7	0.880973	-2.57251	1.68693	0.112336	0.239144
ENSG00000264101.1	MIR4689	chr1	-0.469076	-3.3058	-1.6786	0.113975	0.239144
ENSG00000266358.1	AL359771.1	chr1	-0.469076	-3.3058	-1.6786	0.113975	0.239144
ENSG00000199135.1	MIR101-1	chr1	-0.469076	-3.3058	-1.6786	0.113975	0.239144
ENSG00000264380.1	AL590113.1	chr1	-0.469076	-3.3058	-1.6786	0.113975	0.239144
ENSG00000266063.1	MIR4771-1	chr2	-0.469076	-3.3058	-1.6786	0.113975	0.239144
ENSG00000251849.1	AC010887.1	chr2	-0.469076	-3.3058	-1.6786	0.113975	0.239144
ENSG00000264518.1	AC017028.4	chr2	-0.469076	-3.3058	-1.6786	0.113975	0.239144
ENSG00000207611.1	MIR149	chr2	-0.469076	-3.3058	-1.6786	0.113975	0.239144
ENSG00000199075.1	MIR26A1	chr3	-0.469076	-3.3058	-1.6786	0.113975	0.239144
ENSG00000264084.1	MIR5688	chr3	-0.469076	-3.3058	-1.6786	0.113975	0.239144
ENSG00000265253.1	MIR4446	chr3	-0.469076	-3.3058	-1.6786	0.113975	0.239144
ENSG00000221413.1	AC023593.1	chr3	-0.469076	-3.3058	-1.6786	0.113975	0.239144
ENSG00000221270.1	AC130888.1	chr3	-0.469076	-3.3058	-1.6786	0.113975	0.239144
ENSG00000211483.2	AC018450.1	chr3	-0.469076	-3.3058	-1.6786	0.113975	0.239144
ENSG00000216166.1	AC131160.1	chr3	-0.469076	-3.3058	-1.6786	0.113975	0.239144
ENSG00000264931.1	MIR3138	chr4	-0.469076	-3.3058	-1.6786	0.113975	0.239144
ENSG00000221296.2	MIR548T	chr4	-0.469076	-3.3058	-1.6786	0.113975	0.239144
ENSG00000263834.1	MIR4635	chr5	-0.469076	-3.3058	-1.6786	0.113975	0.239144
ENSG00000221263.1	MIR548P	chr5	-0.469076	-3.3058	-1.6786	0.113975	0.239144
ENSG00000221310.1	AC008967.1	chr5	-0.469076	-3.3058	-1.6786	0.113975	0.239144
ENSG00000266494.1	MIR4641	chr6	-0.469076	-3.3058	-1.6786	0.113975	0.239144
ENSG00000207827.1	MIR30A	chr6	-0.469076	-3.3058	-1.6786	0.113975	0.239144
ENSG00000264609.1	AL603910.1	chr6	-0.469076	-3.3058	-1.6786	0.113975	0.239144
ENSG00000199023.1	MIR339	chr7	-0.469076	-3.3058	-1.6786	0.113975	0.239144
ENSG00000264357.1	MIR4648	chr7	-0.469076	-3.3058	-1.6786	0.113975	0.239144
ENSG00000263891.1	AC092634.1	chr7	-0.469076	-3.3058	-1.6786	0.113975	0.239144
ENSG00000266154.1	MIR4658	chr7	-0.469076	-3.3058	-1.6786	0.113975	0.239144
ENSG00000216076.1	AC002066.2	chr7	-0.469076	-3.3058	-1.6786	0.113975	0.239144
ENSG00000207990.1	MIR182	chr7	-0.469076	-3.3058	-1.6786	0.113975	0.239144
ENSG00000221305.1	MIR548I3	chr8	-0.469076	-3.3058	-1.6786	0.113975	0.239144
ENSG00000216113.1	AP001572.1	chr8	-0.469076	-3.3058	-1.6786	0.113975	0.239144
ENSG00000264237.1	AL137846.1	chr9	-0.469076	-3.3058	-1.6786	0.113975	0.239144
ENSG00000263979.1	MIR4672	chr9	-0.469076	-3.3058	-1.6786	0.113975	0.239144
ENSG00000264283.1	AC025300.1	chr11	-0.469076	-3.3058	-1.6786	0.113975	0.239144
ENSG00000264091.1	AP002495.1	chr11	-0.469076	-3.3058	-1.6786	0.113975	0.239144
ENSG00000265064.1	MIR4692	chr11	-0.469076	-3.3058	-1.6786	0.113975	0.239144
ENSG00000212030.1	AP002498.1	chr11	-0.469076	-3.3058	-1.6786	0.113975	0.239144
ENSG00000198975.1	MIRLET7A2	chr11	-0.469076	-3.3058	-1.6786	0.113975	0.239144
ENSG00000263838.1	MIR4698	chr12	-0.469076	-3.3058	-1.6786	0.113975	0.239144
ENSG00000264201.1	MIR4701	chr12	-0.469076	-3.3058	-1.6786	0.113975	0.239144
ENSG00000221479.2	MIR1251	chr12	-0.469076	-3.3058	-1.6786	0.113975	0.239144
ENSG00000266704.1	MIR4498	chr12	-0.469076	-3.3058	-1.6786	0.113975	0.239144
ENSG00000212049.1	AL590007.1	chr13	-0.469076	-3.3058	-1.6786	0.113975	0.239144
ENSG00000199151.1	MIR337	chr14	-0.469076	-3.3058	-1.6786	0.113975	0.239144
ENSG00000221036.3	MIR1193	chr14	-0.469076	-3.3058	-1.6786	0.113975	0.239144
ENSG00000199015.2	MIR377	chr14	-0.469076	-3.3058	-1.6786	0.113975	0.239144
ENSG00000199107.1	MIR409	chr14	-0.469076	-3.3058	-1.6786	0.113975	0.239144
ENSG00000207959.1	MIR656	chr14	-0.469076	-3.3058	-1.6786	0.113975	0.239144
ENSG00000263437.1	AC020892.1	chr15	-0.469076	-3.3058	-1.6786	0.113975	0.239144
ENSG00000266543.1	AC027811.1	chr15	-0.469076	-3.3058	-1.6786	0.113975	0.239144
ENSG00000265855.1	MIR4514	chr15	-0.469076	-3.3058	-1.6786	0.113975	0.239144
ENSG00000266758.1	MIR3680-2	chr16	-0.469076	-3.3058	-1.6786	0.113975	0.239144
ENSG00000263456.1	MIR5189	chr16	-0.469076	-3.3058	-1.6786	0.113975	0.239144
ENSG00000263791.1	MIR4727	chr17	-0.469076	-3.3058	-1.6786	0.113975	0.239144
ENSG00000265189.1	AC006080.1	chr17	-0.469076	-3.3058	-1.6786	0.113975	0.239144
ENSG00000207943.1	MIR634	chr17	-0.469076	-3.3058	-1.6786	0.113975	0.239144
ENSG00000211563.2	MIR338	chr17	-0.469076	-3.3058	-1.6786	0.113975	0.239144
ENSG00000263853.1	AC139530.1	chr17	-0.469076	-3.3058	-1.6786	0.113975	0.239144
ENSG00000263827.1	AP005118.1	chr18	-0.469076	-3.3058	-1.6786	0.113975	0.239144
ENSG00000264266.1	MIR4322	chr19	-0.469076	-3.3058	-1.6786	0.113975	0.239144
ENSG00000266226.1	MIR4323	chr19	-0.469076	-3.3058	-1.6786	0.113975	0.239144
ENSG00000266631.1	AC006116.1	chr19	-0.469076	-3.3058	-1.6786	0.113975	0.239144
ENSG00000264453.1	AC003006.1	chr19	-0.469076	-3.3058	-1.6786	0.113975	0.239144
ENSG00000263473.1	MIR548O2	chr20	-0.469076	-3.3058	-1.6786	0.113975	0.239144
ENSG00000266761.1	MIR3194	chr20	-0.469076	-3.3058	-1.6786	0.113975	0.239144
ENSG00000207802.1	MIR646	chr20	-0.469076	-3.3058	-1.6786	0.113975	0.239144
ENSG00000207575.1	MIR649	chr22	-0.469076	-3.3058	-1.6786	0.113975	0.239144
ENSG00000263980.1	BX649553.2	chrX	-0.469076	-3.3058	-1.6786	0.113975	0.239144
ENSG00000263858.1	MIR4769	chrX	-0.469076	-3.3058	-1.6786	0.113975	0.239144
ENSG00000265152.1	AF222686.1	chrX	-0.469076	-3.3058	-1.6786	0.113975	0.239144
ENSG00000211991.2	MIR676	chrX	-0.469076	-3.3058	-1.6786	0.113975	0.239144
ENSG00000199168.1	MIR374A	chrX	-0.469076	-3.3058	-1.6786	0.113975	0.239144
ENSG00000216171.1	MIR513C	chrX	-0.469076	-3.3058	-1.6786	0.113975	0.239144
ENSG00000263502.1	AC134878.2	chrY	-0.469076	-3.3058	-1.6786	0.113975	0.239144
ENSG00000252855.1	AC134878.1	chrY	-0.469076	-3.3058	-1.6786	0.113975	0.239144
ENSG00000221718.1	AC046143.1	chr3	-0.455757	-3.3058	-1.67741	0.114211	0.239144
ENSG00000266712.1	hsa-mir-3149	chr8	-0.455757	-3.3058	-1.67741	0.114211	0.239144
ENSG00000238469.1	AC091487.1	chr10	-0.455757	-3.3058	-1.67741	0.114211	0.239144
ENSG00000207964.1	MIR628	chr15	-0.455757	-3.3058	-1.67741	0.114211	0.239144
ENSG00000264182.1	AC126763.1	chr16	-0.455757	-3.3058	-1.67741	0.114211	0.239144
ENSG00000273288.1	AC108004.5	chr17	-0.455757	-3.3058	-1.67741	0.114211	0.239144
ENSG00000222596.1	AL445523.1	chrX	-0.455757	-3.3058	-1.67741	0.114211	0.239144
ENSG00000207974.1	MIR557	chr1	-0.481032	-3.21367	-1.67618	0.114456	0.239144
ENSG00000266262.1	MIR4428	chr1	-0.481032	-3.21367	-1.67618	0.114456	0.239144
ENSG00000266078.1	MIR4432	chr2	-0.481032	-3.21367	-1.67618	0.114456	0.239144
ENSG00000264496.1	AC108218.1	chr4	-0.481032	-3.21367	-1.67618	0.114456	0.239144
ENSG00000221378.1	AL096864.1	chr10	-0.481032	-3.21367	-1.67618	0.114456	0.239144
ENSG00000265009.1	AC078864.1	chr12	-0.481032	-3.21367	-1.67618	0.114456	0.239144
ENSG00000220993.1	AC007611.1	chr16	-0.481032	-3.21367	-1.67618	0.114456	0.239144
ENSG00000207970.1	MIR660	chrX	-0.481032	-3.21367	-1.67618	0.114456	0.239144
ENSG00000221391.1	AC013489.1	chr15	-1.05948	-2.79486	-1.67446	0.114798	0.239144
ENSG00000263978.1	MIR4499	chr13	-1.45183	-1.95864	-1.66899	0.115892	0.239144
ENSG00000212076.1	MIR761	chr1	0.632467	-3.3058	1.66449	0.116799	0.239144
ENSG00000221165.1	AL359983.1	chr1	0.632467	-3.3058	1.66449	0.116799	0.239144
ENSG00000265429.1	MIR4782	chr2	0.632467	-3.3058	1.66449	0.116799	0.239144
ENSG00000221157.1	AC009196.1	chr7	0.632467	-3.3058	1.66449	0.116799	0.239144
ENSG00000266206.1	MIR3926-2	chr8	0.632467	-3.3058	1.66449	0.116799	0.239144
ENSG00000266800.1	AL135791.1	chr10	0.632467	-3.3058	1.66449	0.116799	0.239144
ENSG00000264677.1	AL355490.2	chr10	0.632467	-3.3058	1.66449	0.116799	0.239144
ENSG00000265370.1	MIR4682	chr10	0.632467	-3.3058	1.66449	0.116799	0.239144
ENSG00000264667.1	AL137224.1	chr11	0.632467	-3.3058	1.66449	0.116799	0.239144
ENSG00000207708.1	MIR141	chr12	0.632467	-3.3058	1.66449	0.116799	0.239144
ENSG00000207571.1	MIR615	chr12	0.632467	-3.3058	1.66449	0.116799	0.239144
ENSG00000266606.1	AP001010.1	chr18	0.632467	-3.3058	1.66449	0.116799	0.239144
ENSG00000266437.1	MIR4746	chr19	0.632467	-3.3058	1.66449	0.116799	0.239144
ENSG00000263584.1	MIR4480	chr10	-1.6957	-0.885745	-1.66339	0.117021	0.239144
ENSG00000207975.1	MIR181B1	chr1	-0.498953	-3.21367	-1.6613	0.117446	0.239144
ENSG00000199059.1	MIR135B	chr1	-0.498953	-3.21367	-1.6613	0.117446	0.239144
ENSG00000264483.1	MIR5008	chr1	-0.498953	-3.21367	-1.6613	0.117446	0.239144
ENSG00000266690.1	MIR4274	chr4	-0.498953	-3.21367	-1.6613	0.117446	0.239144
ENSG00000266671.1	AC113342.1	chr5	-0.498953	-3.21367	-1.6613	0.117446	0.239144
ENSG00000263407.1	MIR4660	chr8	-0.498953	-3.21367	-1.6613	0.117446	0.239144
ENSG00000266423.1	MIR3163	chr11	-0.498953	-3.21367	-1.6613	0.117446	0.239144
ENSG00000266643.1	MIR3677	chr16	-0.498953	-3.21367	-1.6613	0.117446	0.239144
ENSG00000208017.1	MIR140	chr16	-0.498953	-3.21367	-1.6613	0.117446	0.239144
ENSG00000207947.1	MIR152	chr17	-0.498953	-3.21367	-1.6613	0.117446	0.239144
ENSG00000266276.1	MIR4743	chr18	-0.498953	-3.21367	-1.6613	0.117446	0.239144
ENSG00000266104.1	MIR4326	chr20	-0.498953	-3.21367	-1.6613	0.117446	0.239144
ENSG00000207932.1	MIR33A	chr22	-0.498953	-3.21367	-1.6613	0.117446	0.239144
ENSG00000264952.1	AC004000.1	chrX	-0.498953	-3.21367	-1.6613	0.117446	0.239144
ENSG00000221662.1	MIR1290	chr1	-0.496618	-3.153	-1.64912	0.119943	0.239144
ENSG00000265028.1	MIR4792	chr3	-0.496618	-3.153	-1.64912	0.119943	0.239144
ENSG00000207559.1	MIR578	chr4	-0.496618	-3.153	-1.64912	0.119943	0.239144
ENSG00000221136.1	AC131094.1	chr4	-0.496618	-3.153	-1.64912	0.119943	0.239144
ENSG00000220987.1	AC084368.1	chr7	-0.496618	-3.153	-1.64912	0.119943	0.239144
ENSG00000221487.1	AC069294.1	chr7	-0.496618	-3.153	-1.64912	0.119943	0.239144
ENSG00000264941.1	MIR4474	chr9	-0.496618	-3.153	-1.64912	0.119943	0.239144
ENSG00000207574.1	MIR661	chr8	-1.01804	-2.3065	-1.62674	0.124652	0.239144
ENSG00000208036.1	MIR106B	chr7	-0.517145	-3.153	-1.6252	0.124981	0.239144
ENSG00000265719.1	MIR4681	chr10	-0.517145	-3.153	-1.6252	0.124981	0.239144
ENSG00000266072.1	MIR5693	chr13	-0.517145	-3.153	-1.6252	0.124981	0.239144
ENSG00000207587.1	MIR544A	chr14	-0.517145	-3.153	-1.6252	0.124981	0.239144
ENSG00000266564.1	MIR4418	chr1	-0.507739	-3.10768	-1.6204	0.126014	0.239144
ENSG00000221686.1	AC096579.1	chr2	-0.507739	-3.10768	-1.6204	0.126014	0.239144
ENSG00000221314.1	AC093700.1	chr4	-0.507739	-3.10768	-1.6204	0.126014	0.239144
ENSG00000264309.1	MIR4694	chr11	-0.507739	-3.10768	-1.6204	0.126014	0.239144
ENSG00000265317.1	AC103740.1	chr15	-0.507739	-3.10768	-1.6204	0.126014	0.239144
ENSG00000264878.1	Z85986.1	chr6	0.986322	-1.95558	1.61431	0.127336	0.239144
ENSG00000221621.1	AC009835.1	chr18	-0.516311	-3.07149	-1.59411	0.1318	0.239144
ENSG00000266240.1	MIR5091	chr4	-0.529998	-3.10768	-1.59132	0.132428	0.239144
ENSG00000263790.1	MIR4473	chr9	-0.529998	-3.10768	-1.59132	0.132428	0.239144
ENSG00000207980.1	MIR23A	chr19	1.2355	-1.45082	1.59059	0.132593	0.239144
ENSG00000266156.1	AC010329.1	chr19	-0.921433	-2.81743	-1.56147	0.1393	0.239144
ENSG00000265623.1	MIR3139	chr4	1.12408	-1.34197	1.54829	0.14243	0.239144
ENSG00000266097.1	MIR5192	chr2	0.690364	-2.71143	1.54826	0.142437	0.239144
ENSG00000265087.1	MIR4761	chr22	-0.875513	-2.75676	-1.54543	0.143116	0.239144
ENSG00000221783.1	MIR1183	chr7	0.652879	-2.81743	1.54012	0.144399	0.239144
ENSG00000221051.1	AC118344.1	chr19	0.928887	-2.13095	1.53921	0.14462	0.239144
ENSG00000252196.1	AL590482.1	chr6	-0.748113	-3.153	-1.53548	0.145529	0.239144
ENSG00000216205.1	AC036178.1	chr18	-0.748113	-3.153	-1.53548	0.145529	0.239144
ENSG00000212089.1	AP002490.1	chr11	0.621762	-2.90955	1.52753	0.147478	0.239144
ENSG00000266415.1	MIR4636	chr5	-0.738158	-2.71143	-1.49328	0.156138	0.239144
ENSG00000207548.1	MIR217	chr2	-1.21461	-2.79486	-1.49206	0.156454	0.239144
ENSG00000253017.1	AL160037.1	chr6	0.795376	-1.89664	1.48686	0.157809	0.239144
ENSG00000265536.1	AL591042.1	chr1	0.975612	-1.87215	1.48074	0.159415	0.239144
ENSG00000211544.1	AC069286.1	chr7	-0.899543	-2.43507	-1.48064	0.159439	0.239144
ENSG00000207547.1	MIR25	chr7	0.680487	-2.67525	1.47055	0.162116	0.239144
ENSG00000266320.1	MIR3909	chr22	0.762196	-2.24582	1.44765	0.168333	0.239144
ENSG00000221679.1	AC087237.1	chr12	-0.700487	-2.81743	-1.44573	0.168863	0.239144
ENSG00000220981.1	AL391384.1	chr13	0.557445	-3.10768	1.44455	0.169187	0.239144
ENSG00000264183.1	AC091038.1	chr18	0.557445	-3.10768	1.44455	0.169187	0.239144
ENSG00000265528.1	AC092316.2	chr19	0.557445	-3.10768	1.44455	0.169187	0.239144
ENSG00000198972.1	MIRLET7E	chr19	0.557445	-3.10768	1.44455	0.169187	0.239144
ENSG00000207776.1	MIR551A	chr1	-0.394054	-3.50392	-1.43785	0.17105	0.239144
ENSG00000264428.1	AL691523.1	chr1	-0.394054	-3.50392	-1.43785	0.17105	0.239144
ENSG00000264341.1	MIR4417	chr1	-0.394054	-3.50392	-1.43785	0.17105	0.239144
ENSG00000216045.2	AL356693.1	chr1	-0.394054	-3.50392	-1.43785	0.17105	0.239144
ENSG00000266687.1	AL356261.1	chr1	-0.394054	-3.50392	-1.43785	0.17105	0.239144
ENSG00000265392.1	MIR4252	chr1	-0.394054	-3.50392	-1.43785	0.17105	0.239144
ENSG00000252841.1	Z98044.1	chr1	-0.394054	-3.50392	-1.43785	0.17105	0.239144
ENSG00000264181.1	AL713997.1	chr1	-0.394054	-3.50392	-1.43785	0.17105	0.239144
ENSG00000263676.1	MIR4632	chr1	-0.394054	-3.50392	-1.43785	0.17105	0.239144
ENSG00000264048.1	AL121992.1	chr1	-0.394054	-3.50392	-1.43785	0.17105	0.239144
ENSG00000266584.1	AL355149.1	chr1	-0.394054	-3.50392	-1.43785	0.17105	0.239144
ENSG00000264742.1	AL021920.1	chr1	-0.394054	-3.50392	-1.43785	0.17105	0.239144
ENSG00000263811.1	MIR3675	chr1	-0.394054	-3.50392	-1.43785	0.17105	0.239144
ENSG00000266727.1	AC004824.1	chr1	-0.394054	-3.50392	-1.43785	0.17105	0.239144
ENSG00000265606.1	MIR4695	chr1	-0.394054	-3.50392	-1.43785	0.17105	0.239144
ENSG00000266867.1	AL031005.1	chr1	-0.394054	-3.50392	-1.43785	0.17105	0.239144
ENSG00000221781.1	AL359815.1	chr1	-0.394054	-3.50392	-1.43785	0.17105	0.239144
ENSG00000265422.1	MIR4684	chr1	-0.394054	-3.50392	-1.43785	0.17105	0.239144
ENSG00000216157.2	AL611946.1	chr1	-0.394054	-3.50392	-1.43785	0.17105	0.239144
ENSG00000264014.1	MIR4253	chr1	-0.394054	-3.50392	-1.43785	0.17105	0.239144
ENSG00000266802.1	MIR4419A	chr1	-0.394054	-3.50392	-1.43785	0.17105	0.239144
ENSG00000264926.1	MIR378F	chr1	-0.394054	-3.50392	-1.43785	0.17105	0.239144
ENSG00000221032.3	AL590683.1	chr1	-0.394054	-3.50392	-1.43785	0.17105	0.239144
ENSG00000266511.1	AL590683.2	chr1	-0.394054	-3.50392	-1.43785	0.17105	0.239144
ENSG00000264371.1	MIR4425	chr1	-0.394054	-3.50392	-1.43785	0.17105	0.239144
ENSG00000266468.1	AL031284.1	chr1	-0.394054	-3.50392	-1.43785	0.17105	0.239144
ENSG00000264021.1	MIR3917	chr1	-0.394054	-3.50392	-1.43785	0.17105	0.239144
ENSG00000266763.1	AL033528.1	chr1	-0.394054	-3.50392	-1.43785	0.17105	0.239144
ENSG00000265320.1	AL391650.1	chr1	-0.394054	-3.50392	-1.43785	0.17105	0.239144
ENSG00000238705.1	MIR1976	chr1	-0.394054	-3.50392	-1.43785	0.17105	0.239144
ENSG00000221550.1	AL645859.1	chr1	-0.394054	-3.50392	-1.43785	0.17105	0.239144
ENSG00000266678.1	AL139151.1	chr1	-0.394054	-3.50392	-1.43785	0.17105	0.239144
ENSG00000221126.1	AC092265.1	chr1	-0.394054	-3.50392	-1.43785	0.17105	0.239144
ENSG00000222787.1	AL645944.1	chr1	-0.394054	-3.50392	-1.43785	0.17105	0.239144
ENSG00000264773.1	MIR4420	chr1	-0.394054	-3.50392	-1.43785	0.17105	0.239144
ENSG00000266580.1	MIR4254	chr1	-0.394054	-3.50392	-1.43785	0.17105	0.239144
ENSG00000221423.1	AL031602.1	chr1	-0.394054	-3.50392	-1.43785	0.17105	0.239144
ENSG00000221225.1	AL138837.1	chr1	-0.394054	-3.50392	-1.43785	0.17105	0.239144
ENSG00000221053.1	AC115286.1	chr1	-0.394054	-3.50392	-1.43785	0.17105	0.239144
ENSG00000207941.1	MIR552	chr1	-0.394054	-3.50392	-1.43785	0.17105	0.239144
ENSG00000216162.1	AL121988.1	chr1	-0.394054	-3.50392	-1.43785	0.17105	0.239144
ENSG00000264698.1	MIR4255	chr1	-0.394054	-3.50392	-1.43785	0.17105	0.239144
ENSG00000264896.1	AL451006.1	chr1	-0.394054	-3.50392	-1.43785	0.17105	0.239144
ENSG00000264650.1	AL359473.1	chr1	-0.394054	-3.50392	-1.43785	0.17105	0.239144
ENSG00000221707.2	AL592294.1	chr1	-0.394054	-3.50392	-1.43785	0.17105	0.239144
ENSG00000221346.1	AL356458.1	chr1	-0.394054	-3.50392	-1.43785	0.17105	0.239144
ENSG00000221447.1	AL591415.1	chr1	-0.394054	-3.50392	-1.43785	0.17105	0.239144
ENSG00000221746.1	AL645730.1	chr1	-0.394054	-3.50392	-1.43785	0.17105	0.239144
ENSG00000239101.1	AL162430.2	chr1	-0.394054	-3.50392	-1.43785	0.17105	0.239144
ENSG00000221492.1	AL162430.1	chr1	-0.394054	-3.50392	-1.43785	0.17105	0.239144
ENSG00000265769.1	AL589663.1	chr1	-0.394054	-3.50392	-1.43785	0.17105	0.239144
ENSG00000266188.1	MIR5095	chr1	-0.394054	-3.50392	-1.43785	0.17105	0.239144
ENSG00000264454.1	AL049745.1	chr1	-0.394054	-3.50392	-1.43785	0.17105	0.239144
ENSG00000264208.1	MIR4781	chr1	-0.394054	-3.50392	-1.43785	0.17105	0.239144
ENSG00000265404.1	AC099796.1	chr1	-0.394054	-3.50392	-1.43785	0.17105	0.239144
ENSG00000265822.1	MIR4422	chr1	-0.394054	-3.50392	-1.43785	0.17105	0.239144
ENSG00000223307.2	AC119674.1	chr1	-0.394054	-3.50392	-1.43785	0.17105	0.239144
ENSG00000221591.1	AL161740.1	chr1	-0.394054	-3.50392	-1.43785	0.17105	0.239144
ENSG00000238773.1	AL137855.1	chr1	-0.394054	-3.50392	-1.43785	0.17105	0.239144
ENSG00000264081.1	AL136985.1	chr1	-0.394054	-3.50392	-1.43785	0.17105	0.239144
ENSG00000266150.1	MIR4711	chr1	-0.394054	-3.50392	-1.43785	0.17105	0.239144
ENSG00000263380.1	AC096534.1	chr1	-0.394054	-3.50392	-1.43785	0.17105	0.239144
ENSG00000264551.1	AC099791.1	chr1	-0.394054	-3.50392	-1.43785	0.17105	0.239144
ENSG00000264470.1	MIR4794	chr1	-0.394054	-3.50392	-1.43785	0.17105	0.239144
ENSG00000221655.2	AL354978.1	chr1	-0.394054	-3.50392	-1.43785	0.17105	0.239144
ENSG00000221733.1	AL109843.1	chr1	-0.394054	-3.50392	-1.43785	0.17105	0.239144
ENSG00000263542.1	AL157407.1	chr1	-0.394054	-3.50392	-1.43785	0.17105	0.239144
ENSG00000264239.1	AL360297.1	chr1	-0.394054	-3.50392	-1.43785	0.17105	0.239144
ENSG00000266832.1	AL445464.1	chr1	-0.394054	-3.50392	-1.43785	0.17105	0.239144
ENSG00000264686.1	AC104458.1	chr1	-0.394054	-3.50392	-1.43785	0.17105	0.239144
ENSG00000221720.2	AC096951.1	chr1	-0.394054	-3.50392	-1.43785	0.17105	0.239144
ENSG00000221664.1	AC095030.1	chr1	-0.394054	-3.50392	-1.43785	0.17105	0.239144
ENSG00000221683.1	AC104837.1	chr1	-0.394054	-3.50392	-1.43785	0.17105	0.239144
ENSG00000266033.1	AL606519.1	chr1	-0.394054	-3.50392	-1.43785	0.17105	0.239144
ENSG00000223231.1	AL035706.1	chr1	-0.394054	-3.50392	-1.43785	0.17105	0.239144
ENSG00000266110.1	MIR4423	chr1	-0.394054	-3.50392	-1.43785	0.17105	0.239144
ENSG00000221702.2	AL356270.1	chr1	-0.394054	-3.50392	-1.43785	0.17105	0.239144
ENSG00000221222.1	AL139139.1	chr1	-0.394054	-3.50392	-1.43785	0.17105	0.239144
ENSG00000265543.1	AL451010.1	chr1	-0.394054	-3.50392	-1.43785	0.17105	0.239144
ENSG00000238787.1	AC093577.1	chr1	-0.394054	-3.50392	-1.43785	0.17105	0.239144
ENSG00000211575.1	MIR760	chr1	-0.394054	-3.50392	-1.43785	0.17105	0.239144
ENSG00000216037.1	AL356479.1	chr1	-0.394054	-3.50392	-1.43785	0.17105	0.239144
ENSG00000221798.1	AC092812.1	chr1	-0.394054	-3.50392	-1.43785	0.17105	0.239144
ENSG00000212039.1	AL592205.1	chr1	-0.394054	-3.50392	-1.43785	0.17105	0.239144
ENSG00000265771.1	AL592205.2	chr1	-0.394054	-3.50392	-1.43785	0.17105	0.239144
ENSG00000221777.1	AL160056.1	chr1	-0.394054	-3.50392	-1.43785	0.17105	0.239144
ENSG00000252226.1	AL451051.1	chr1	-0.394054	-3.50392	-1.43785	0.17105	0.239144
ENSG00000216067.1	AC104457.1	chr1	-0.394054	-3.50392	-1.43785	0.17105	0.239144
ENSG00000238883.1	AC114491.1	chr1	-0.394054	-3.50392	-1.43785	0.17105	0.239144
ENSG00000264753.1	AL390036.1	chr1	-0.394054	-3.50392	-1.43785	0.17105	0.239144
ENSG00000221538.1	AL365361.1	chr1	-0.394054	-3.50392	-1.43785	0.17105	0.239144
ENSG00000265534.1	AL512638.1	chr1	-0.394054	-3.50392	-1.43785	0.17105	0.239144
ENSG00000211543.2	MIR320B1	chr1	-0.394054	-3.50392	-1.43785	0.17105	0.239144
ENSG00000221425.1	AL157904.1	chr1	-0.394054	-3.50392	-1.43785	0.17105	0.239144
ENSG00000266657.1	AL583842.3	chr1	-0.394054	-3.50392	-1.43785	0.17105	0.239144
ENSG00000239012.1	AL583842.1	chr1	-0.394054	-3.50392	-1.43785	0.17105	0.239144
ENSG00000265715.1	MIR3118-1	chr1	-0.394054	-3.50392	-1.43785	0.17105	0.239144
ENSG00000266811.1	MIR3118-3	chr1	-0.394054	-3.50392	-1.43785	0.17105	0.239144
ENSG00000263497.1	AL109844.1	chr1	-0.394054	-3.50392	-1.43785	0.17105	0.239144
ENSG00000266739.1	AL138796.1	chr1	-0.394054	-3.50392	-1.43785	0.17105	0.239144
ENSG00000264022.1	AL732363.1	chr1	-0.394054	-3.50392	-1.43785	0.17105	0.239144
ENSG00000212044.1	CR812485.1	chr1	-0.394054	-3.50392	-1.43785	0.17105	0.239144
ENSG00000263825.1	AL358813.3	chr1	-0.394054	-3.50392	-1.43785	0.17105	0.239144
ENSG00000263987.1	MIR5698	chr1	-0.394054	-3.50392	-1.43785	0.17105	0.239144
ENSG00000215938.1	MIR190B	chr1	-0.394054	-3.50392	-1.43785	0.17105	0.239144
ENSG00000271748.1	MIR92B	chr1	-0.394054	-3.50392	-1.43785	0.17105	0.239144
ENSG00000222611.1	AL355388.1	chr1	-0.394054	-3.50392	-1.43785	0.17105	0.239144
ENSG00000207933.2	MIR9-1	chr1	-0.394054	-3.50392	-1.43785	0.17105	0.239144
ENSG00000265960.1	AL365181.1	chr1	-0.394054	-3.50392	-1.43785	0.17105	0.239144
ENSG00000265589.1	AL359753.1	chr1	-0.394054	-3.50392	-1.43785	0.17105	0.239144
ENSG00000265381.1	AL121987.1	chr1	-0.394054	-3.50392	-1.43785	0.17105	0.239144
ENSG00000223009.1	AL138930.1	chr1	-0.394054	-3.50392	-1.43785	0.17105	0.239144
ENSG00000264286.1	AL138930.2	chr1	-0.394054	-3.50392	-1.43785	0.17105	0.239144
ENSG00000207729.1	MIR556	chr1	-0.394054	-3.50392	-1.43785	0.17105	0.239144
ENSG00000212086.1	AL390119.1	chr1	-0.394054	-3.50392	-1.43785	0.17105	0.239144
ENSG00000221578.1	AL049798.1	chr1	-0.394054	-3.50392	-1.43785	0.17105	0.239144
ENSG00000263390.1	MIR3119-2	chr1	-0.394054	-3.50392	-1.43785	0.17105	0.239144
ENSG00000263384.1	AL354732.1	chr1	-0.394054	-3.50392	-1.43785	0.17105	0.239144
ENSG00000215924.1	BX284613.1	chr1	-0.394054	-3.50392	-1.43785	0.17105	0.239144
ENSG00000221390.1	MIR1295A	chr1	-0.394054	-3.50392	-1.43785	0.17105	0.239144
ENSG00000207949.1	MIR214	chr1	-0.394054	-3.50392	-1.43785	0.17105	0.239144
ENSG00000208024.1	MIR199A2	chr1	-0.394054	-3.50392	-1.43785	0.17105	0.239144
ENSG00000266125.1	AL022400.1	chr1	-0.394054	-3.50392	-1.43785	0.17105	0.239144
ENSG00000202609.2	MIR488	chr1	-0.394054	-3.50392	-1.43785	0.17105	0.239144
ENSG00000222749.1	AL021398.1	chr1	-0.394054	-3.50392	-1.43785	0.17105	0.239144
ENSG00000266393.1	AL122019.1	chr1	-0.394054	-3.50392	-1.43785	0.17105	0.239144
ENSG00000266417.1	MIR4424	chr1	-0.394054	-3.50392	-1.43785	0.17105	0.239144
ENSG00000221547.1	AL359853.1	chr1	-0.394054	-3.50392	-1.43785	0.17105	0.239144
ENSG00000265435.1	MIR3121	chr1	-0.394054	-3.50392	-1.43785	0.17105	0.239144
ENSG00000266683.1	AL358354.1	chr1	-0.394054	-3.50392	-1.43785	0.17105	0.239144
ENSG00000266825.1	AL590085.1	chr1	-0.394054	-3.50392	-1.43785	0.17105	0.239144
ENSG00000264809.1	AL513344.1	chr1	-0.394054	-3.50392	-1.43785	0.17105	0.239144
ENSG00000264768.1	AL450304.1	chr1	-0.394054	-3.50392	-1.43785	0.17105	0.239144
ENSG00000265042.1	AL137800.1	chr1	-0.394054	-3.50392	-1.43785	0.17105	0.239144
ENSG00000221145.1	AL136987.1	chr1	-0.394054	-3.50392	-1.43785	0.17105	0.239144
ENSG00000265108.1	AL357932.1	chr1	-0.394054	-3.50392	-1.43785	0.17105	0.239144
ENSG00000265986.1	MIR4735	chr1	-0.394054	-3.50392	-1.43785	0.17105	0.239144
ENSG00000207759.1	MIR181A1	chr1	-0.394054	-3.50392	-1.43785	0.17105	0.239144
ENSG00000239006.1	AC105941.1	chr1	-0.394054	-3.50392	-1.43785	0.17105	0.239144
ENSG00000263805.1	AL450244.1	chr1	-0.394054	-3.50392	-1.43785	0.17105	0.239144
ENSG00000221403.1	AC096633.1	chr1	-0.394054	-3.50392	-1.43785	0.17105	0.239144
ENSG00000221028.1	MIR1231	chr1	-0.394054	-3.50392	-1.43785	0.17105	0.239144
ENSG00000211554.2	AC096645.1	chr1	-0.394054	-3.50392	-1.43785	0.17105	0.239144
ENSG00000252731.1	AL161793.1	chr1	-0.394054	-3.50392	-1.43785	0.17105	0.239144
ENSG00000251696.1	AL583832.1	chr1	-0.394054	-3.50392	-1.43785	0.17105	0.239144
ENSG00000253044.1	AL691452.1	chr1	-0.394054	-3.50392	-1.43785	0.17105	0.239144
ENSG00000264831.1	MIR4260	chr1	-0.394054	-3.50392	-1.43785	0.17105	0.239144
ENSG00000221488.1	AC092017.1	chr1	-0.394054	-3.50392	-1.43785	0.17105	0.239144
ENSG00000222080.1	AL356310.1	chr1	-0.394054	-3.50392	-1.43785	0.17105	0.239144
ENSG00000221026.1	AL592063.1	chr1	-0.394054	-3.50392	-1.43785	0.17105	0.239144
ENSG00000252240.1	AC096643.1	chr1	-0.394054	-3.50392	-1.43785	0.17105	0.239144
ENSG00000207590.1	MIR215	chr1	-0.394054	-3.50392	-1.43785	0.17105	0.239144
ENSG00000207624.1	MIR194-1	chr1	-0.394054	-3.50392	-1.43785	0.17105	0.239144
ENSG00000212094.2	AC092765.1	chr1	-0.394054	-3.50392	-1.43785	0.17105	0.239144
ENSG00000251933.1	AL596330.1	chr1	-0.394054	-3.50392	-1.43785	0.17105	0.239144
ENSG00000264944.1	MIR3620	chr1	-0.394054	-3.50392	-1.43785	0.17105	0.239144
ENSG00000266174.1	MIR4666A	chr1	-0.394054	-3.50392	-1.43785	0.17105	0.239144
ENSG00000211525.2	BX323860.1	chr1	-0.394054	-3.50392	-1.43785	0.17105	0.239144
ENSG00000252131.1	AL844165.1	chr1	-0.394054	-3.50392	-1.43785	0.17105	0.239144
ENSG00000221290.1	MIR1182	chr1	-0.394054	-3.50392	-1.43785	0.17105	0.239144
ENSG00000264377.1	MIR4671	chr1	-0.394054	-3.50392	-1.43785	0.17105	0.239144
ENSG00000265831.1	MIR3123	chr1	-0.394054	-3.50392	-1.43785	0.17105	0.239144
ENSG00000264972.1	AL445675.1	chr1	-0.394054	-3.50392	-1.43785	0.17105	0.239144
ENSG00000238952.1	AC099757.1	chr1	-0.394054	-3.50392	-1.43785	0.17105	0.239144
ENSG00000263568.1	MIR3916	chr1	-0.394054	-3.50392	-1.43785	0.17105	0.239144
ENSG00000264500.1	MIR3124	chr1	-0.394054	-3.50392	-1.43785	0.17105	0.239144
ENSG00000263570.1	AC074264.1	chr2	-0.394054	-3.50392	-1.43785	0.17105	0.239144
ENSG00000215960.2	AC068292.1	chr2	-0.394054	-3.50392	-1.43785	0.17105	0.239144
ENSG00000265418.1	MIR4261	chr2	-0.394054	-3.50392	-1.43785	0.17105	0.239144
ENSG00000264010.1	MIR4429	chr2	-0.394054	-3.50392	-1.43785	0.17105	0.239144
ENSG00000265583.1	AC011994.1	chr2	-0.394054	-3.50392	-1.43785	0.17105	0.239144
ENSG00000265056.1	MIR548S	chr2	-0.394054	-3.50392	-1.43785	0.17105	0.239144
ENSG00000265172.1	MIR4262	chr2	-0.394054	-3.50392	-1.43785	0.17105	0.239144
ENSG00000264089.1	MIR3681	chr2	-0.394054	-3.50392	-1.43785	0.17105	0.239144
ENSG00000266738.1	MIR4757	chr2	-0.394054	-3.50392	-1.43785	0.17105	0.239144
ENSG00000222070.1	AC010150.2	chr2	-0.394054	-3.50392	-1.43785	0.17105	0.239144
ENSG00000263957.1	AC105398.1	chr2	-0.394054	-3.50392	-1.43785	0.17105	0.239144
ENSG00000266310.1	AC106899.1	chr2	-0.394054	-3.50392	-1.43785	0.17105	0.239144
ENSG00000221383.1	AC016907.1	chr2	-0.394054	-3.50392	-1.43785	0.17105	0.239144
ENSG00000221377.1	AC073255.1	chr2	-0.394054	-3.50392	-1.43785	0.17105	0.239144
ENSG00000216093.1	AC009305.2	chr2	-0.394054	-3.50392	-1.43785	0.17105	0.239144
ENSG00000238448.1	AL121652.2	chr2	-0.394054	-3.50392	-1.43785	0.17105	0.239144
ENSG00000265267.1	AL121652.3	chr2	-0.394054	-3.50392	-1.43785	0.17105	0.239144
ENSG00000263802.1	AL121655.1	chr2	-0.394054	-3.50392	-1.43785	0.17105	0.239144
ENSG00000265057.1	MIR4765	chr2	-0.394054	-3.50392	-1.43785	0.17105	0.239144
ENSG00000264267.1	AC069303.1	chr2	-0.394054	-3.50392	-1.43785	0.17105	0.239144
ENSG00000266861.1	AC097506.1	chr2	-0.394054	-3.50392	-1.43785	0.17105	0.239144
ENSG00000212025.2	AC011748.1	chr2	-0.394054	-3.50392	-1.43785	0.17105	0.239144
ENSG00000265301.1	MIR548AD	chr2	-0.394054	-3.50392	-1.43785	0.17105	0.239144
ENSG00000221372.1	AC010739.1	chr2	-0.394054	-3.50392	-1.43785	0.17105	0.239144
ENSG00000252896.1	AC067957.1	chr2	-0.394054	-3.50392	-1.43785	0.17105	0.239144
ENSG00000216191.1	AC009234.2	chr2	-0.394054	-3.50392	-1.43785	0.17105	0.239144
ENSG00000215968.2	AC007560.2	chr2	-0.394054	-3.50392	-1.43785	0.17105	0.239144
ENSG00000216011.1	AC007682.2	chr2	-0.394054	-3.50392	-1.43785	0.17105	0.239144
ENSG00000272385.1	AC007682.3	chr2	-0.394054	-3.50392	-1.43785	0.17105	0.239144
ENSG00000222692.1	AC007402.1	chr2	-0.394054	-3.50392	-1.43785	0.17105	0.239144
ENSG00000264975.1	MIR4431	chr2	-0.394054	-3.50392	-1.43785	0.17105	0.239144
ENSG00000264740.1	AC008064.1	chr2	-0.394054	-3.50392	-1.43785	0.17105	0.239144
ENSG00000266376.1	AC093165.1	chr2	-0.394054	-3.50392	-1.43785	0.17105	0.239144
ENSG00000264849.1	AC019198.1	chr2	-0.394054	-3.50392	-1.43785	0.17105	0.239144
ENSG00000207798.1	MIR216A	chr2	-0.394054	-3.50392	-1.43785	0.17105	0.239144
ENSG00000211520.2	MIR216B	chr2	-0.394054	-3.50392	-1.43785	0.17105	0.239144
ENSG00000251738.1	AC073215.1	chr2	-0.394054	-3.50392	-1.43785	0.17105	0.239144
ENSG00000221653.1	AC007131.3	chr2	-0.394054	-3.50392	-1.43785	0.17105	0.239144
ENSG00000252455.2	AC007179.2	chr2	-0.394054	-3.50392	-1.43785	0.17105	0.239144
ENSG00000266768.1	AC016727.1	chr2	-0.394054	-3.50392	-1.43785	0.17105	0.239144
ENSG00000221085.1	AC096664.3	chr2	-0.394054	-3.50392	-1.43785	0.17105	0.239144
ENSG00000264297.1	MIR4433	chr2	-0.394054	-3.50392	-1.43785	0.17105	0.239144
ENSG00000253082.1	AC007365.2	chr2	-0.394054	-3.50392	-1.43785	0.17105	0.239144
ENSG00000265899.1	AC007389.4	chr2	-0.394054	-3.50392	-1.43785	0.17105	0.239144
ENSG00000221524.1	AC074391.2	chr2	-0.394054	-3.50392	-1.43785	0.17105	0.239144
ENSG00000222591.1	AC118345.2	chr2	-0.394054	-3.50392	-1.43785	0.17105	0.239144
ENSG00000264525.1	MIR4778	chr2	-0.394054	-3.50392	-1.43785	0.17105	0.239144
ENSG00000216115.1	AC017083.1	chr2	-0.394054	-3.50392	-1.43785	0.17105	0.239144
ENSG00000221443.1	AC017083.3	chr2	-0.394054	-3.50392	-1.43785	0.17105	0.239144
ENSG00000221238.1	MIR1285-2	chr2	-0.394054	-3.50392	-1.43785	0.17105	0.239144
ENSG00000266029.1	AC007040.2	chr2	-0.394054	-3.50392	-1.43785	0.17105	0.239144
ENSG00000266186.1	AC007040.3	chr2	-0.394054	-3.50392	-1.43785	0.17105	0.239144
ENSG00000265812.1	AC007040.1	chr2	-0.394054	-3.50392	-1.43785	0.17105	0.239144
ENSG00000264382.1	AC007881.2	chr2	-0.394054	-3.50392	-1.43785	0.17105	0.239144
ENSG00000264051.1	AC007881.1	chr2	-0.394054	-3.50392	-1.43785	0.17105	0.239144
ENSG00000221087.1	AC096546.1	chr2	-0.394054	-3.50392	-1.43785	0.17105	0.239144
ENSG00000263909.1	MIR5000	chr2	-0.394054	-3.50392	-1.43785	0.17105	0.239144
ENSG00000211984.2	AC079117.2	chr2	-0.394054	-3.50392	-1.43785	0.17105	0.239144
ENSG00000263447.1	AC079117.3	chr2	-0.394054	-3.50392	-1.43785	0.17105	0.239144
ENSG00000266436.1	MIR4264	chr2	-0.394054	-3.50392	-1.43785	0.17105	0.239144
ENSG00000263566.1	AC096753.1	chr2	-0.394054	-3.50392	-1.43785	0.17105	0.239144
ENSG00000221179.1	AC016670.1	chr2	-0.394054	-3.50392	-1.43785	0.17105	0.239144
ENSG00000265420.1	MIR4779	chr2	-0.394054	-3.50392	-1.43785	0.17105	0.239144
ENSG00000252453.2	AC015971.1	chr2	-0.394054	-3.50392	-1.43785	0.17105	0.239144
ENSG00000264793.1	MIR4771-2	chr2	-0.394054	-3.50392	-1.43785	0.17105	0.239144
ENSG00000265003.1	MIR4780	chr2	-0.394054	-3.50392	-1.43785	0.17105	0.239144
ENSG00000221619.2	AC012671.3	chr2	-0.394054	-3.50392	-1.43785	0.17105	0.239144
ENSG00000266309.1	AC012671.4	chr2	-0.394054	-3.50392	-1.43785	0.17105	0.239144
ENSG00000220999.2	AC012671.1	chr2	-0.394054	-3.50392	-1.43785	0.17105	0.239144
ENSG00000265510.1	MIR4436A	chr2	-0.394054	-3.50392	-1.43785	0.17105	0.239144
ENSG00000238320.1	AC027612.2	chr2	-0.394054	-3.50392	-1.43785	0.17105	0.239144
ENSG00000216112.1	AC092675.1	chr2	-0.394054	-3.50392	-1.43785	0.17105	0.239144
ENSG00000222274.1	AC018690.1	chr2	-0.394054	-3.50392	-1.43785	0.17105	0.239144
ENSG00000264857.1	MIR5696	chr2	-0.394054	-3.50392	-1.43785	0.17105	0.239144
ENSG00000264764.1	MIR4772	chr2	-0.394054	-3.50392	-1.43785	0.17105	0.239144
ENSG00000221654.1	AC013402.1	chr2	-0.394054	-3.50392	-1.43785	0.17105	0.239144
ENSG00000263685.1	AC010884.2	chr2	-0.394054	-3.50392	-1.43785	0.17105	0.239144
ENSG00000264934.1	MIR4265	chr2	-0.394054	-3.50392	-1.43785	0.17105	0.239144
ENSG00000265965.1	MIR4266	chr2	-0.394054	-3.50392	-1.43785	0.17105	0.239144
ENSG00000265682.1	MIR4267	chr2	-0.394054	-3.50392	-1.43785	0.17105	0.239144
ENSG00000264979.1	MIR4436B1	chr2	-0.394054	-3.50392	-1.43785	0.17105	0.239144
ENSG00000212091.1	AC013268.1	chr2	-0.394054	-3.50392	-1.43785	0.17105	0.239144
ENSG00000263881.1	MIR4436B2	chr2	-0.394054	-3.50392	-1.43785	0.17105	0.239144
ENSG00000264336.1	AC140479.1	chr2	-0.394054	-3.50392	-1.43785	0.17105	0.239144
ENSG00000266139.1	MIR4435-2	chr2	-0.394054	-3.50392	-1.43785	0.17105	0.239144
ENSG00000221541.1	AC079753.1	chr2	-0.394054	-3.50392	-1.43785	0.17105	0.239144
ENSG00000221055.1	MIR1302-3	chr2	-0.394054	-3.50392	-1.43785	0.17105	0.239144
ENSG00000215984.1	AC110769.1	chr2	-0.394054	-3.50392	-1.43785	0.17105	0.239144
ENSG00000265553.1	AC013275.1	chr2	-0.394054	-3.50392	-1.43785	0.17105	0.239144
ENSG00000221321.1	AC016764.1	chr2	-0.394054	-3.50392	-1.43785	0.17105	0.239144
ENSG00000221689.1	AC092646.3	chr2	-0.394054	-3.50392	-1.43785	0.17105	0.239144
ENSG00000264075.1	MIR4783	chr2	-0.394054	-3.50392	-1.43785	0.17105	0.239144
ENSG00000265575.1	MIR4784	chr2	-0.394054	-3.50392	-1.43785	0.17105	0.239144
ENSG00000221288.1	MIR663B	chr2	-0.394054	-3.50392	-1.43785	0.17105	0.239144
ENSG00000221142.1	AC104405.1	chr2	-0.394054	-3.50392	-1.43785	0.17105	0.239144
ENSG00000263783.1	MIR5590	chr2	-0.394054	-3.50392	-1.43785	0.17105	0.239144
ENSG00000216081.1	AC010146.2	chr2	-0.394054	-3.50392	-1.43785	0.17105	0.239144
ENSG00000221762.1	AC092786.1	chr2	-0.394054	-3.50392	-1.43785	0.17105	0.239144
ENSG00000221074.1	AC078851.2	chr2	-0.394054	-3.50392	-1.43785	0.17105	0.239144
ENSG00000265224.1	AC012353.1	chr2	-0.394054	-3.50392	-1.43785	0.17105	0.239144
ENSG00000266259.1	AC012003.1	chr2	-0.394054	-3.50392	-1.43785	0.17105	0.239144
ENSG00000239131.1	AC016706.1	chr2	-0.394054	-3.50392	-1.43785	0.17105	0.239144
ENSG00000221169.2	AC013444.2	chr2	-0.394054	-3.50392	-1.43785	0.17105	0.239144
ENSG00000221289.2	AC013406.1	chr2	-0.394054	-3.50392	-1.43785	0.17105	0.239144
ENSG00000264684.1	MIR4773-1	chr2	-0.394054	-3.50392	-1.43785	0.17105	0.239144
ENSG00000266512.1	AC008166.1	chr2	-0.394054	-3.50392	-1.43785	0.17105	0.239144
ENSG00000212001.2	AC009297.1	chr2	-0.394054	-3.50392	-1.43785	0.17105	0.239144
ENSG00000263848.1	AC108057.1	chr2	-0.394054	-3.50392	-1.43785	0.17105	0.239144
ENSG00000216054.1	AC019201.1	chr2	-0.394054	-3.50392	-1.43785	0.17105	0.239144
ENSG00000263948.1	MIR4785	chr2	-0.394054	-3.50392	-1.43785	0.17105	0.239144
ENSG00000221590.1	AC009299.1	chr2	-0.394054	-3.50392	-1.43785	0.17105	0.239144
ENSG00000253046.1	AC092841.1	chr2	-0.394054	-3.50392	-1.43785	0.17105	0.239144
ENSG00000264074.1	AC110086.1	chr2	-0.394054	-3.50392	-1.43785	0.17105	0.239144
ENSG00000221234.1	AC009495.1	chr2	-0.394054	-3.50392	-1.43785	0.17105	0.239144
ENSG00000266020.1	AC010092.1	chr2	-0.394054	-3.50392	-1.43785	0.17105	0.239144
ENSG00000265709.1	AC019046.1	chr2	-0.394054	-3.50392	-1.43785	0.17105	0.239144
ENSG00000266510.1	AC007435.1	chr2	-0.394054	-3.50392	-1.43785	0.17105	0.239144
ENSG00000216193.2	AC009336.1	chr2	-0.394054	-3.50392	-1.43785	0.17105	0.239144
ENSG00000207744.1	MIR10B	chr2	-0.394054	-3.50392	-1.43785	0.17105	0.239144
ENSG00000265186.1	AC068706.2	chr2	-0.394054	-3.50392	-1.43785	0.17105	0.239144
ENSG00000221304.1	AC068706.1	chr2	-0.394054	-3.50392	-1.43785	0.17105	0.239144
ENSG00000263721.1	MIR4444-1	chr2	-0.394054	-3.50392	-1.43785	0.17105	0.239144
ENSG00000221240.1	MIR1258	chr2	-0.394054	-3.50392	-1.43785	0.17105	0.239144
ENSG00000264976.1	AC009478.2	chr2	-0.394054	-3.50392	-1.43785	0.17105	0.239144
ENSG00000266705.1	MIR4437	chr2	-0.394054	-3.50392	-1.43785	0.17105	0.239144
ENSG00000265129.1	AC064837.1	chr2	-0.394054	-3.50392	-1.43785	0.17105	0.239144
ENSG00000266808.1	MIR548AE1	chr2	-0.394054	-3.50392	-1.43785	0.17105	0.239144
ENSG00000252004.2	AC068718.2	chr2	-0.394054	-3.50392	-1.43785	0.17105	0.239144
ENSG00000221502.1	MIR1245A	chr2	-0.394054	-3.50392	-1.43785	0.17105	0.239144
ENSG00000266817.1	AC118063.1	chr2	-0.394054	-3.50392	-1.43785	0.17105	0.239144
ENSG00000238641.1	AC008122.1	chr2	-0.394054	-3.50392	-1.43785	0.17105	0.239144
ENSG00000264560.1	AC073973.1	chr2	-0.394054	-3.50392	-1.43785	0.17105	0.239144
ENSG00000252511.1	AC019330.2	chr2	-0.394054	-3.50392	-1.43785	0.17105	0.239144
ENSG00000221530.1	AC005037.2	chr2	-0.394054	-3.50392	-1.43785	0.17105	0.239144
ENSG00000221374.1	AC007242.1	chr2	-0.394054	-3.50392	-1.43785	0.17105	0.239144
ENSG00000211573.2	AC125238.1	chr2	-0.394054	-3.50392	-1.43785	0.17105	0.239144
ENSG00000221628.1	MIR1302-4	chr2	-0.394054	-3.50392	-1.43785	0.17105	0.239144
ENSG00000264900.1	MIR4775	chr2	-0.394054	-3.50392	-1.43785	0.17105	0.239144
ENSG00000263524.1	AC016697.3	chr2	-0.394054	-3.50392	-1.43785	0.17105	0.239144
ENSG00000265454.1	AC012362.1	chr2	-0.394054	-3.50392	-1.43785	0.17105	0.239144
ENSG00000263530.1	AC006994.3	chr2	-0.394054	-3.50392	-1.43785	0.17105	0.239144
ENSG00000221782.1	MIR548F2	chr2	-0.394054	-3.50392	-1.43785	0.17105	0.239144
ENSG00000221388.1	AC093865.1	chr2	-0.394054	-3.50392	-1.43785	0.17105	0.239144
ENSG00000266354.1	MIR4776-2	chr2	-0.394054	-3.50392	-1.43785	0.17105	0.239144
ENSG00000265734.1	MIR4438	chr2	-0.394054	-3.50392	-1.43785	0.17105	0.239144
ENSG00000198973.2	MIR375	chr2	-0.394054	-3.50392	-1.43785	0.17105	0.239144
ENSG00000264755.1	MIR3131	chr2	-0.394054	-3.50392	-1.43785	0.17105	0.239144
ENSG00000221344.1	AC068946.1	chr2	-0.394054	-3.50392	-1.43785	0.17105	0.239144
ENSG00000207647.1	MIR153-1	chr2	-0.394054	-3.50392	-1.43785	0.17105	0.239144
ENSG00000265252.1	MIR3132	chr2	-0.394054	-3.50392	-1.43785	0.17105	0.239144
ENSG00000266518.1	MIR4268	chr2	-0.394054	-3.50392	-1.43785	0.17105	0.239144
ENSG00000222096.1	AC019051.1	chr2	-0.394054	-3.50392	-1.43785	0.17105	0.239144
ENSG00000265621.1	AC013476.1	chr2	-0.394054	-3.50392	-1.43785	0.17105	0.239144
ENSG00000211987.2	AC104802.1	chr2	-0.394054	-3.50392	-1.43785	0.17105	0.239144
ENSG00000263828.1	MIR4439	chr2	-0.394054	-3.50392	-1.43785	0.17105	0.239144
ENSG00000263363.1	MIR5702	chr2	-0.394054	-3.50392	-1.43785	0.17105	0.239144
ENSG00000221608.1	AC079235.1	chr2	-0.394054	-3.50392	-1.43785	0.17105	0.239144
ENSG00000266382.1	MIR5703	chr2	-0.394054	-3.50392	-1.43785	0.17105	0.239144
ENSG00000263641.1	MIR4777	chr2	-0.394054	-3.50392	-1.43785	0.17105	0.239144
ENSG00000263774.1	AC017104.1	chr2	-0.394054	-3.50392	-1.43785	0.17105	0.239144
ENSG00000222246.1	MIR1471	chr2	-0.394054	-3.50392	-1.43785	0.17105	0.239144
ENSG00000266620.1	MIR5001	chr2	-0.394054	-3.50392	-1.43785	0.17105	0.239144
ENSG00000216002.1	AC092576.1	chr2	-0.394054	-3.50392	-1.43785	0.17105	0.239144
ENSG00000211566.2	AC114788.1	chr2	-0.394054	-3.50392	-1.43785	0.17105	0.239144
ENSG00000266109.1	MIR4440	chr2	-0.394054	-3.50392	-1.43785	0.17105	0.239144
ENSG00000265332.1	AC017028.6	chr2	-0.394054	-3.50392	-1.43785	0.17105	0.239144
ENSG00000266360.1	AC017028.10	chr2	-0.394054	-3.50392	-1.43785	0.17105	0.239144
ENSG00000263743.1	AC017028.2	chr2	-0.394054	-3.50392	-1.43785	0.17105	0.239144
ENSG00000264103.1	AC017028.3	chr2	-0.394054	-3.50392	-1.43785	0.17105	0.239144
ENSG00000265215.1	MIR4269	chr2	-0.394054	-3.50392	-1.43785	0.17105	0.239144
ENSG00000221412.1	AC124861.2	chr2	-0.394054	-3.50392	-1.43785	0.17105	0.239144
ENSG00000223036.1	AC024158.1	chr3	-0.394054	-3.50392	-1.43785	0.17105	0.239144
ENSG00000265180.1	MIR4790	chr3	-0.394054	-3.50392	-1.43785	0.17105	0.239144
ENSG00000266293.1	AC069276.1	chr3	-0.394054	-3.50392	-1.43785	0.17105	0.239144
ENSG00000265330.1	AC034187.4	chr3	-0.394054	-3.50392	-1.43785	0.17105	0.239144
ENSG00000264097.1	AC034187.1	chr3	-0.394054	-3.50392	-1.43785	0.17105	0.239144
ENSG00000266275.1	AC034187.5	chr3	-0.394054	-3.50392	-1.43785	0.17105	0.239144
ENSG00000265169.1	AC034187.3	chr3	-0.394054	-3.50392	-1.43785	0.17105	0.239144
ENSG00000266778.1	hsa-mir-548ba	chr3	-0.394054	-3.50392	-1.43785	0.17105	0.239144
ENSG00000266001.1	AC018506.1	chr3	-0.394054	-3.50392	-1.43785	0.17105	0.239144
ENSG00000264534.1	MIR378B	chr3	-0.394054	-3.50392	-1.43785	0.17105	0.239144
ENSG00000216135.1	MIR885	chr3	-0.394054	-3.50392	-1.43785	0.17105	0.239144
ENSG00000239167.1	AC090841.1	chr3	-0.394054	-3.50392	-1.43785	0.17105	0.239144
ENSG00000265870.1	AC026166.1	chr3	-0.394054	-3.50392	-1.43785	0.17105	0.239144
ENSG00000265457.1	AC093611.2	chr3	-0.394054	-3.50392	-1.43785	0.17105	0.239144
ENSG00000238827.1	AC093611.1	chr3	-0.394054	-3.50392	-1.43785	0.17105	0.239144
ENSG00000221424.1	AC090954.1	chr3	-0.394054	-3.50392	-1.43785	0.17105	0.239144
ENSG00000264034.1	AC010139.1	chr3	-0.394054	-3.50392	-1.43785	0.17105	0.239144
ENSG00000264818.1	MIR3714	chr3	-0.394054	-3.50392	-1.43785	0.17105	0.239144
ENSG00000252976.1	AC090644.1	chr3	-0.394054	-3.50392	-1.43785	0.17105	0.239144
ENSG00000271898.1	MIR4791	chr3	-0.394054	-3.50392	-1.43785	0.17105	0.239144
ENSG00000221659.1	AC104441.1	chr3	-0.394054	-3.50392	-1.43785	0.17105	0.239144
ENSG00000252306.1	AC104183.1	chr3	-0.394054	-3.50392	-1.43785	0.17105	0.239144
ENSG00000221384.1	AC023798.1	chr3	-0.394054	-3.50392	-1.43785	0.17105	0.239144
ENSG00000221506.1	AC092038.1	chr3	-0.394054	-3.50392	-1.43785	0.17105	0.239144
ENSG00000265645.1	AC092038.2	chr3	-0.394054	-3.50392	-1.43785	0.17105	0.239144
ENSG00000238672.1	AC020626.1	chr3	-0.394054	-3.50392	-1.43785	0.17105	0.239144
ENSG00000263385.1	AC092798.1	chr3	-0.394054	-3.50392	-1.43785	0.17105	0.239144
ENSG00000221438.1	AC114877.1	chr3	-0.394054	-3.50392	-1.43785	0.17105	0.239144
ENSG00000238470.1	AC097361.1	chr3	-0.394054	-3.50392	-1.43785	0.17105	0.239144
ENSG00000216169.1	AC098650.1	chr3	-0.394054	-3.50392	-1.43785	0.17105	0.239144
ENSG00000264178.1	AC137674.1	chr3	-0.394054	-3.50392	-1.43785	0.17105	0.239144
ENSG00000266546.1	AC137674.2	chr3	-0.394054	-3.50392	-1.43785	0.17105	0.239144
ENSG00000265376.1	hsa-mir-466	chr3	-0.394054	-3.50392	-1.43785	0.17105	0.239144
ENSG00000238727.1	AC099540.1	chr3	-0.394054	-3.50392	-1.43785	0.17105	0.239144
ENSG00000207857.2	AC097639.1	chr3	-0.394054	-3.50392	-1.43785	0.17105	0.239144
ENSG00000264135.1	AC104306.2	chr3	-0.394054	-3.50392	-1.43785	0.17105	0.239144
ENSG00000207625.1	MIR128-2	chr3	-0.394054	-3.50392	-1.43785	0.17105	0.239144
ENSG00000222719.1	AC116038.2	chr3	-0.394054	-3.50392	-1.43785	0.17105	0.239144
ENSG00000215941.1	AC116038.1	chr3	-0.394054	-3.50392	-1.43785	0.17105	0.239144
ENSG00000264724.1	AC099332.1	chr3	-0.394054	-3.50392	-1.43785	0.17105	0.239144
ENSG00000221337.1	AC099537.1	chr3	-0.394054	-3.50392	-1.43785	0.17105	0.239144
ENSG00000239181.1	AC092048.1	chr3	-0.394054	-3.50392	-1.43785	0.17105	0.239144
ENSG00000222331.1	AC104434.1	chr3	-0.394054	-3.50392	-1.43785	0.17105	0.239144
ENSG00000207954.1	MIR138-1	chr3	-0.394054	-3.50392	-1.43785	0.17105	0.239144
ENSG00000264774.1	AC099669.1	chr3	-0.394054	-3.50392	-1.43785	0.17105	0.239144
ENSG00000238958.1	AC098649.1	chr3	-0.394054	-3.50392	-1.43785	0.17105	0.239144
ENSG00000207783.1	MIR564	chr3	-0.394054	-3.50392	-1.43785	0.17105	0.239144
ENSG00000251927.1	AC099539.1	chr3	-0.394054	-3.50392	-1.43785	0.17105	0.239144
ENSG00000264306.1	AC104304.2	chr3	-0.394054	-3.50392	-1.43785	0.17105	0.239144
ENSG00000266443.1	AC099778.1	chr3	-0.394054	-3.50392	-1.43785	0.17105	0.239144
ENSG00000266457.1	AC026318.1	chr3	-0.394054	-3.50392	-1.43785	0.17105	0.239144
ENSG00000221585.1	MIR1226	chr3	-0.394054	-3.50392	-1.43785	0.17105	0.239144
ENSG00000265483.1	MIR4443	chr3	-0.394054	-3.50392	-1.43785	0.17105	0.239144
ENSG00000252466.1	MIR2115	chr3	-0.394054	-3.50392	-1.43785	0.17105	0.239144
ENSG00000264209.1	AC104448.1	chr3	-0.394054	-3.50392	-1.43785	0.17105	0.239144
ENSG00000263898.1	MIR4793	chr3	-0.394054	-3.50392	-1.43785	0.17105	0.239144
ENSG00000263506.1	MIR5193	chr3	-0.394054	-3.50392	-1.43785	0.17105	0.239144
ENSG00000263651.1	AC139451.1	chr3	-0.394054	-3.50392	-1.43785	0.17105	0.239144
ENSG00000272543.1	MIR4787	chr3	-0.394054	-3.50392	-1.43785	0.17105	0.239144
ENSG00000207926.1	MIR135A1	chr3	-0.394054	-3.50392	-1.43785	0.17105	0.239144
ENSG00000266635.1	AC096887.1	chr3	-0.394054	-3.50392	-1.43785	0.17105	0.239144
ENSG00000252504.2	AC097015.1	chr3	-0.394054	-3.50392	-1.43785	0.17105	0.239144
ENSG00000264327.1	AC024149.1	chr3	-0.394054	-3.50392	-1.43785	0.17105	0.239144
ENSG00000222888.1	AC012467.1	chr3	-0.394054	-3.50392	-1.43785	0.17105	0.239144
ENSG00000264013.1	MIR3938	chr3	-0.394054	-3.50392	-1.43785	0.17105	0.239144
ENSG00000252662.1	AC099545.1	chr3	-0.394054	-3.50392	-1.43785	0.17105	0.239144
ENSG00000264871.1	AC104331.1	chr3	-0.394054	-3.50392	-1.43785	0.17105	0.239144
ENSG00000264716.1	AC106827.2	chr3	-0.394054	-3.50392	-1.43785	0.17105	0.239144
ENSG00000266400.1	AC113171.1	chr3	-0.394054	-3.50392	-1.43785	0.17105	0.239144
ENSG00000212095.1	AC096922.1	chr3	-0.394054	-3.50392	-1.43785	0.17105	0.239144
ENSG00000222615.1	AC134025.1	chr3	-0.394054	-3.50392	-1.43785	0.17105	0.239144
ENSG00000221382.1	AC096971.1	chr3	-0.394054	-3.50392	-1.43785	0.17105	0.239144
ENSG00000212070.1	AC112219.1	chr3	-0.394054	-3.50392	-1.43785	0.17105	0.239144
ENSG00000263689.1	AC128653.1	chr3	-0.394054	-3.50392	-1.43785	0.17105	0.239144
ENSG00000266780.1	MIR4444-1	chr3	-0.394054	-3.50392	-1.43785	0.17105	0.239144
ENSG00000263782.1	AC117481.1	chr3	-0.394054	-3.50392	-1.43785	0.17105	0.239144
ENSG00000266685.1	AC139453.1	chr3	-0.394054	-3.50392	-1.43785	0.17105	0.239144
ENSG00000221602.1	AC133041.1	chr3	-0.394054	-3.50392	-1.43785	0.17105	0.239144
ENSG00000221795.1	MIR1324	chr3	-0.394054	-3.50392	-1.43785	0.17105	0.239144
ENSG00000266396.1	MIR4273	chr3	-0.394054	-3.50392	-1.43785	0.17105	0.239144
ENSG00000212104.1	AC026877.1	chr3	-0.394054	-3.50392	-1.43785	0.17105	0.239144
ENSG00000264841.1	AC134729.1	chr3	-0.394054	-3.50392	-1.43785	0.17105	0.239144
ENSG00000265193.1	MIR3923	chr3	-0.394054	-3.50392	-1.43785	0.17105	0.239144
ENSG00000216116.1	AC117479.1	chr3	-0.394054	-3.50392	-1.43785	0.17105	0.239144
ENSG00000221380.1	AC108696.1	chr3	-0.394054	-3.50392	-1.43785	0.17105	0.239144
ENSG00000266652.1	AC107025.1	chr3	-0.394054	-3.50392	-1.43785	0.17105	0.239144
ENSG00000266025.1	AC132660.1	chr3	-0.394054	-3.50392	-1.43785	0.17105	0.239144
ENSG00000264119.1	MIR4795	chr3	-0.394054	-3.50392	-1.43785	0.17105	0.239144
ENSG00000216136.1	AC108697.1	chr3	-0.394054	-3.50392	-1.43785	0.17105	0.239144
ENSG00000212031.1	AC117444.1	chr3	-0.394054	-3.50392	-1.43785	0.17105	0.239144
ENSG00000266233.1	AC021660.1	chr3	-0.394054	-3.50392	-1.43785	0.17105	0.239144
ENSG00000266030.1	AC078828.1	chr3	-0.394054	-3.50392	-1.43785	0.17105	0.239144
ENSG00000263810.1	AC055723.1	chr3	-0.394054	-3.50392	-1.43785	0.17105	0.239144
ENSG00000264897.1	MIR3921	chr3	-0.394054	-3.50392	-1.43785	0.17105	0.239144
ENSG00000265328.1	MIR548AB	chr3	-0.394054	-3.50392	-1.43785	0.17105	0.239144
ENSG00000265076.1	AC016970.1	chr3	-0.394054	-3.50392	-1.43785	0.17105	0.239144
ENSG00000220989.1	AC063944.1	chr3	-0.394054	-3.50392	-1.43785	0.17105	0.239144
ENSG00000221724.1	AC078855.1	chr3	-0.394054	-3.50392	-1.43785	0.17105	0.239144
ENSG00000252541.1	AC092905.1	chr3	-0.394054	-3.50392	-1.43785	0.17105	0.239144
ENSG00000265956.1	MIR4445	chr3	-0.394054	-3.50392	-1.43785	0.17105	0.239144
ENSG00000238593.1	AC078785.1	chr3	-0.394054	-3.50392	-1.43785	0.17105	0.239144
ENSG00000265433.1	MIR4447	chr3	-0.394054	-3.50392	-1.43785	0.17105	0.239144
ENSG00000264477.1	MIR5682	chr3	-0.394054	-3.50392	-1.43785	0.17105	0.239144
ENSG00000263678.1	AC072031.1	chr3	-0.394054	-3.50392	-1.43785	0.17105	0.239144
ENSG00000221474.1	AC068754.1	chr3	-0.394054	-3.50392	-1.43785	0.17105	0.239144
ENSG00000238512.1	AC117401.1	chr3	-0.394054	-3.50392	-1.43785	0.17105	0.239144
ENSG00000263775.1	AC080008.1	chr3	-0.394054	-3.50392	-1.43785	0.17105	0.239144
ENSG00000266857.1	AF186996.2	chr3	-0.394054	-3.50392	-1.43785	0.17105	0.239144
ENSG00000265166.1	AF186996.1	chr3	-0.394054	-3.50392	-1.43785	0.17105	0.239144
ENSG00000265911.1	AC117422.1	chr3	-0.394054	-3.50392	-1.43785	0.17105	0.239144
ENSG00000263767.1	AC083906.1	chr3	-0.394054	-3.50392	-1.43785	0.17105	0.239144
ENSG00000266849.1	AC083906.2	chr3	-0.394054	-3.50392	-1.43785	0.17105	0.239144
ENSG00000222683.1	AC093004.1	chr3	-0.394054	-3.50392	-1.43785	0.17105	0.239144
ENSG00000212073.1	AC121332.1	chr3	-0.394054	-3.50392	-1.43785	0.17105	0.239144
ENSG00000265235.1	AC083908.1	chr3	-0.394054	-3.50392	-1.43785	0.17105	0.239144
ENSG00000265859.1	MIR5704	chr3	-0.394054	-3.50392	-1.43785	0.17105	0.239144
ENSG00000221313.2	AC010207.1	chr3	-0.394054	-3.50392	-1.43785	0.17105	0.239144
ENSG00000263554.1	MIR4788	chr3	-0.394054	-3.50392	-1.43785	0.17105	0.239144
ENSG00000263538.1	AC097103.1	chr3	-0.394054	-3.50392	-1.43785	0.17105	0.239144
ENSG00000263959.1	AC092988.1	chr3	-0.394054	-3.50392	-1.43785	0.17105	0.239144
ENSG00000216184.1	AC048346.1	chr3	-0.394054	-3.50392	-1.43785	0.17105	0.239144
ENSG00000265391.1	AC112504.1	chr3	-0.394054	-3.50392	-1.43785	0.17105	0.239144
ENSG00000221431.1	AC092925.1	chr3	-0.394054	-3.50392	-1.43785	0.17105	0.239144
ENSG00000221457.2	AC092958.1	chr3	-0.394054	-3.50392	-1.43785	0.17105	0.239144
ENSG00000222079.1	AC020636.1	chr3	-0.394054	-3.50392	-1.43785	0.17105	0.239144
ENSG00000266798.1	AC078816.1	chr3	-0.394054	-3.50392	-1.43785	0.17105	0.239144
ENSG00000222833.1	AC069067.1	chr3	-0.394054	-3.50392	-1.43785	0.17105	0.239144
ENSG00000263634.1	MIR3919	chr3	-0.394054	-3.50392	-1.43785	0.17105	0.239144
ENSG00000264146.1	AC021654.1	chr3	-0.394054	-3.50392	-1.43785	0.17105	0.239144
ENSG00000265090.1	AC104637.1	chr3	-0.394054	-3.50392	-1.43785	0.17105	0.239144
ENSG00000266757.1	AC092962.1	chr3	-0.394054	-3.50392	-1.43785	0.17105	0.239144
ENSG00000221251.1	MIR1263	chr3	-0.394054	-3.50392	-1.43785	0.17105	0.239144
ENSG00000221755.1	MIR720	chr3	-0.394054	-3.50392	-1.43785	0.17105	0.239144
ENSG00000215922.1	AC092965.1	chr3	-0.394054	-3.50392	-1.43785	0.17105	0.239144
ENSG00000266363.1	AC069243.1	chr3	-0.394054	-3.50392	-1.43785	0.17105	0.239144
ENSG00000264711.1	AC007919.1	chr3	-0.394054	-3.50392	-1.43785	0.17105	0.239144
ENSG00000263932.1	MIR4448	chr3	-0.394054	-3.50392	-1.43785	0.17105	0.239144
ENSG00000221120.1	MIR1224	chr3	-0.394054	-3.50392	-1.43785	0.17105	0.239144
ENSG00000264614.1	hsa-mir-5588	chr3	-0.394054	-3.50392	-1.43785	0.17105	0.239144
ENSG00000264114.1	AC063932.1	chr3	-0.394054	-3.50392	-1.43785	0.17105	0.239144
ENSG00000252733.1	AC067718.1	chr3	-0.394054	-3.50392	-1.43785	0.17105	0.239144
ENSG00000216020.1	AC026320.1	chr3	-0.394054	-3.50392	-1.43785	0.17105	0.239144
ENSG00000265850.1	MIR4797	chr3	-0.394054	-3.50392	-1.43785	0.17105	0.239144
ENSG00000216042.1	MIR922	chr3	-0.394054	-3.50392	-1.43785	0.17105	0.239144
ENSG00000211482.1	AC092574.1	chr4	-0.394054	-3.50392	-1.43785	0.17105	0.239144
ENSG00000216105.1	MIR943	chr4	-0.394054	-3.50392	-1.43785	0.17105	0.239144
ENSG00000265080.1	MIR4800	chr4	-0.394054	-3.50392	-1.43785	0.17105	0.239144
ENSG00000264106.1	AC116562.2	chr4	-0.394054	-3.50392	-1.43785	0.17105	0.239144
ENSG00000221301.1	AC116562.1	chr4	-0.394054	-3.50392	-1.43785	0.17105	0.239144
ENSG00000263631.1	MIR378D1	chr4	-0.394054	-3.50392	-1.43785	0.17105	0.239144
ENSG00000265953.1	AC092463.1	chr4	-0.394054	-3.50392	-1.43785	0.17105	0.239144
ENSG00000207807.1	MIR95	chr4	-0.394054	-3.50392	-1.43785	0.17105	0.239144
ENSG00000238726.1	AC073648.1	chr4	-0.394054	-3.50392	-1.43785	0.17105	0.239144
ENSG00000264372.1	AC108519.1	chr4	-0.394054	-3.50392	-1.43785	0.17105	0.239144
ENSG00000266246.1	AC116655.1	chr4	-0.394054	-3.50392	-1.43785	0.17105	0.239144
ENSG00000221275.1	MIR548I2	chr4	-0.394054	-3.50392	-1.43785	0.17105	0.239144
ENSG00000207716.1	MIR572	chr4	-0.394054	-3.50392	-1.43785	0.17105	0.239144
ENSG00000266669.1	AC097452.1	chr4	-0.394054	-3.50392	-1.43785	0.17105	0.239144
ENSG00000222262.1	AC092846.1	chr4	-0.394054	-3.50392	-1.43785	0.17105	0.239144
ENSG00000265001.1	AC092846.2	chr4	-0.394054	-3.50392	-1.43785	0.17105	0.239144
ENSG00000265627.1	AC093807.1	chr4	-0.394054	-3.50392	-1.43785	0.17105	0.239144
ENSG00000212045.1	AC109351.1	chr4	-0.394054	-3.50392	-1.43785	0.17105	0.239144
ENSG00000265035.1	AC079772.1	chr4	-0.394054	-3.50392	-1.43785	0.17105	0.239144
ENSG00000263814.1	AC093786.1	chr4	-0.394054	-3.50392	-1.43785	0.17105	0.239144
ENSG00000264319.1	MIR4801	chr4	-0.394054	-3.50392	-1.43785	0.17105	0.239144
ENSG00000221495.1	AC098680.1	chr4	-0.394054	-3.50392	-1.43785	0.17105	0.239144
ENSG00000207944.1	MIR574	chr4	-0.394054	-3.50392	-1.43785	0.17105	0.239144
ENSG00000264621.1	MIR5591	chr4	-0.394054	-3.50392	-1.43785	0.17105	0.239144
ENSG00000221122.2	AC098869.1	chr4	-0.394054	-3.50392	-1.43785	0.17105	0.239144
ENSG00000266058.1	AC084010.1	chr4	-0.394054	-3.50392	-1.43785	0.17105	0.239144
ENSG00000266496.1	AC131951.1	chr4	-0.394054	-3.50392	-1.43785	0.17105	0.239144
ENSG00000221764.1	AC107068.1	chr4	-0.394054	-3.50392	-1.43785	0.17105	0.239144
ENSG00000222437.1	AC118282.3	chr4	-0.394054	-3.50392	-1.43785	0.17105	0.239144
ENSG00000221747.1	AC118282.2	chr4	-0.394054	-3.50392	-1.43785	0.17105	0.239144
ENSG00000266337.1	AC118282.4	chr4	-0.394054	-3.50392	-1.43785	0.17105	0.239144
ENSG00000265591.1	AC119751.5	chr4	-0.394054	-3.50392	-1.43785	0.17105	0.239144
ENSG00000221075.1	AC119751.1	chr4	-0.394054	-3.50392	-1.43785	0.17105	0.239144
ENSG00000221334.1	AC119751.3	chr4	-0.394054	-3.50392	-1.43785	0.17105	0.239144
ENSG00000221082.1	AC119751.2	chr4	-0.394054	-3.50392	-1.43785	0.17105	0.239144
ENSG00000223099.1	AC119751.4	chr4	-0.394054	-3.50392	-1.43785	0.17105	0.239144
ENSG00000264585.1	MIR4449	chr4	-0.394054	-3.50392	-1.43785	0.17105	0.239144
ENSG00000266656.1	AC104066.1	chr4	-0.394054	-3.50392	-1.43785	0.17105	0.239144
ENSG00000221219.1	AC110298.1	chr4	-0.394054	-3.50392	-1.43785	0.17105	0.239144
ENSG00000264332.1	AC111194.1	chr4	-0.394054	-3.50392	-1.43785	0.17105	0.239144
ENSG00000222954.1	AC110611.1	chr4	-0.394054	-3.50392	-1.43785	0.17105	0.239144
ENSG00000216027.1	AC095061.1	chr4	-0.394054	-3.50392	-1.43785	0.17105	0.239144
ENSG00000265829.1	MIR548AG1	chr4	-0.394054	-3.50392	-1.43785	0.17105	0.239144
ENSG00000265085.1	AC110810.1	chr4	-0.394054	-3.50392	-1.43785	0.17105	0.239144
ENSG00000221563.1	MIR1269A	chr4	-0.394054	-3.50392	-1.43785	0.17105	0.239144
ENSG00000264696.1	AC108078.1	chr4	-0.394054	-3.50392	-1.43785	0.17105	0.239144
ENSG00000265720.1	AC097470.1	chr4	-0.394054	-3.50392	-1.43785	0.17105	0.239144
ENSG00000265931.1	AC112719.1	chr4	-0.394054	-3.50392	-1.43785	0.17105	0.239144
ENSG00000221118.1	AC112249.1	chr4	-0.394054	-3.50392	-1.43785	0.17105	0.239144
ENSG00000263445.1	MIR4450	chr4	-0.394054	-3.50392	-1.43785	0.17105	0.239144
ENSG00000265314.1	MIR548AH	chr4	-0.394054	-3.50392	-1.43785	0.17105	0.239144
ENSG00000264124.1	AC104687.1	chr4	-0.394054	-3.50392	-1.43785	0.17105	0.239144
ENSG00000221183.1	AC093897.1	chr4	-0.394054	-3.50392	-1.43785	0.17105	0.239144
ENSG00000265774.1	AC098870.1	chr4	-0.394054	-3.50392	-1.43785	0.17105	0.239144
ENSG00000266515.1	MIR4452	chr4	-0.394054	-3.50392	-1.43785	0.17105	0.239144
ENSG00000263981.1	MIR5705	chr4	-0.394054	-3.50392	-1.43785	0.17105	0.239144
ENSG00000221079.2	AC083829.1	chr4	-0.394054	-3.50392	-1.43785	0.17105	0.239144
ENSG00000271995.1	AC034154.1	chr4	-0.394054	-3.50392	-1.43785	0.17105	0.239144
ENSG00000238449.1	AC019131.1	chr4	-0.394054	-3.50392	-1.43785	0.17105	0.239144
ENSG00000222196.2	AC121157.1	chr4	-0.394054	-3.50392	-1.43785	0.17105	0.239144
ENSG00000238553.1	AF213884.3	chr4	-0.394054	-3.50392	-1.43785	0.17105	0.239144
ENSG00000215999.2	AC004052.1	chr4	-0.394054	-3.50392	-1.43785	0.17105	0.239144
ENSG00000272082.1	AC093628.1	chr4	-0.394054	-3.50392	-1.43785	0.17105	0.239144
ENSG00000222333.1	AC093680.1	chr4	-0.394054	-3.50392	-1.43785	0.17105	0.239144
ENSG00000266046.1	AC084209.1	chr4	-0.394054	-3.50392	-1.43785	0.17105	0.239144
ENSG00000265522.1	AC097473.1	chr4	-0.394054	-3.50392	-1.43785	0.17105	0.239144
ENSG00000251808.1	AC024198.1	chr4	-0.394054	-3.50392	-1.43785	0.17105	0.239144
ENSG00000215961.1	MIR297	chr4	-0.394054	-3.50392	-1.43785	0.17105	0.239144
ENSG00000199169.1	MIR367	chr4	-0.394054	-3.50392	-1.43785	0.17105	0.239144
ENSG00000199145.1	MIR302D	chr4	-0.394054	-3.50392	-1.43785	0.17105	0.239144
ENSG00000207927.1	MIR302A	chr4	-0.394054	-3.50392	-1.43785	0.17105	0.239144
ENSG00000199102.1	MIR302C	chr4	-0.394054	-3.50392	-1.43785	0.17105	0.239144
ENSG00000207931.1	MIR577	chr4	-0.394054	-3.50392	-1.43785	0.17105	0.239144
ENSG00000264927.1	AC093816.1	chr4	-0.394054	-3.50392	-1.43785	0.17105	0.239144
ENSG00000253069.1	AC021205.1	chr4	-0.394054	-3.50392	-1.43785	0.17105	0.239144
ENSG00000216154.1	AC109357.1	chr4	-0.394054	-3.50392	-1.43785	0.17105	0.239144
ENSG00000221637.1	AC105252.1	chr4	-0.394054	-3.50392	-1.43785	0.17105	0.239144
ENSG00000266277.1	AC096763.1	chr4	-0.394054	-3.50392	-1.43785	0.17105	0.239144
ENSG00000207849.2	AC108867.1	chr4	-0.394054	-3.50392	-1.43785	0.17105	0.239144
ENSG00000264362.1	AC093875.1	chr4	-0.394054	-3.50392	-1.43785	0.17105	0.239144
ENSG00000222526.1	AC060835.1	chr4	-0.394054	-3.50392	-1.43785	0.17105	0.239144
ENSG00000238971.1	AC093766.1	chr4	-0.394054	-3.50392	-1.43785	0.17105	0.239144
ENSG00000264953.1	AC093602.1	chr4	-0.394054	-3.50392	-1.43785	0.17105	0.239144
ENSG00000216055.1	AC097372.1	chr4	-0.394054	-3.50392	-1.43785	0.17105	0.239144
ENSG00000264323.1	AC093887.1	chr4	-0.394054	-3.50392	-1.43785	0.17105	0.239144
ENSG00000221369.1	MIR548G	chr4	-0.394054	-3.50392	-1.43785	0.17105	0.239144
ENSG00000264274.1	MIR4799	chr4	-0.394054	-3.50392	-1.43785	0.17105	0.239144
ENSG00000221235.1	AC110813.1	chr4	-0.394054	-3.50392	-1.43785	0.17105	0.239144
ENSG00000221657.1	AC097455.1	chr4	-0.394054	-3.50392	-1.43785	0.17105	0.239144
ENSG00000266244.1	AC079340.1	chr4	-0.394054	-3.50392	-1.43785	0.17105	0.239144
ENSG00000252375.1	AC099339.1	chr4	-0.394054	-3.50392	-1.43785	0.17105	0.239144
ENSG00000252181.1	AC020703.1	chr4	-0.394054	-3.50392	-1.43785	0.17105	0.239144
ENSG00000264137.1	AC079298.1	chr4	-0.394054	-3.50392	-1.43785	0.17105	0.239144
ENSG00000221189.1	AC108211.1	chr4	-0.394054	-3.50392	-1.43785	0.17105	0.239144
ENSG00000263738.1	AC079233.1	chr4	-0.394054	-3.50392	-1.43785	0.17105	0.239144
ENSG00000266377.1	AC095064.1	chr4	-0.394054	-3.50392	-1.43785	0.17105	0.239144
ENSG00000264105.1	MIR3688-2	chr4	-0.394054	-3.50392	-1.43785	0.17105	0.239144
ENSG00000221362.1	AC106860.1	chr4	-0.394054	-3.50392	-1.43785	0.17105	0.239144
ENSG00000266254.1	AC093874.1	chr4	-0.394054	-3.50392	-1.43785	0.17105	0.239144
ENSG00000264713.1	AC106878.1	chr4	-0.394054	-3.50392	-1.43785	0.17105	0.239144
ENSG00000265846.1	MIR4276	chr4	-0.394054	-3.50392	-1.43785	0.17105	0.239144
ENSG00000265493.1	AC105914.1	chr4	-0.394054	-3.50392	-1.43785	0.17105	0.239144
ENSG00000264130.1	AC110794.1	chr4	-0.394054	-3.50392	-1.43785	0.17105	0.239144
ENSG00000221499.1	AC078881.1	chr4	-0.394054	-3.50392	-1.43785	0.17105	0.239144
ENSG00000221227.1	MIR1305	chr4	-0.394054	-3.50392	-1.43785	0.17105	0.239144
ENSG00000221186.1	AC114798.1	chr4	-0.394054	-3.50392	-1.43785	0.17105	0.239144
ENSG00000263395.1	AC093844.1	chr4	-0.394054	-3.50392	-1.43785	0.17105	0.239144
ENSG00000221523.1	AC079080.1	chr4	-0.394054	-3.50392	-1.43785	0.17105	0.239144
ENSG00000266698.1	MIR3945	chr4	-0.394054	-3.50392	-1.43785	0.17105	0.239144
ENSG00000263458.1	MIR4455	chr4	-0.394054	-3.50392	-1.43785	0.17105	0.239144
ENSG00000265619.1	AC093824.1	chr4	-0.394054	-3.50392	-1.43785	0.17105	0.239144
ENSG00000252382.1	AC108865.1	chr4	-0.394054	-3.50392	-1.43785	0.17105	0.239144
ENSG00000266024.1	AF250324.1	chr4	-0.394054	-3.50392	-1.43785	0.17105	0.239144
ENSG00000221407.1	U85056.4	chr4	-0.394054	-3.50392	-1.43785	0.17105	0.239144
ENSG00000264233.1	MIR4456	chr5	-0.394054	-3.50392	-1.43785	0.17105	0.239144
ENSG00000221244.1	AC116351.2	chr5	-0.394054	-3.50392	-1.43785	0.17105	0.239144
ENSG00000263670.1	MIR4457	chr5	-0.394054	-3.50392	-1.43785	0.17105	0.239144
ENSG00000221568.1	AC026797.1	chr5	-0.394054	-3.50392	-1.43785	0.17105	0.239144
ENSG00000264921.1	AC106771.1	chr5	-0.394054	-3.50392	-1.43785	0.17105	0.239144
ENSG00000222717.1	AC016553.1	chr5	-0.394054	-3.50392	-1.43785	0.17105	0.239144
ENSG00000212036.2	AC016575.1	chr5	-0.394054	-3.50392	-1.43785	0.17105	0.239144
ENSG00000264928.1	AC118463.1	chr5	-0.394054	-3.50392	-1.43785	0.17105	0.239144
ENSG00000221615.1	AC140132.1	chr5	-0.394054	-3.50392	-1.43785	0.17105	0.239144
ENSG00000221721.1	AC010455.1	chr5	-0.394054	-3.50392	-1.43785	0.17105	0.239144
ENSG00000265561.1	AC025458.1	chr5	-0.394054	-3.50392	-1.43785	0.17105	0.239144
ENSG00000266243.1	MIR4279	chr5	-0.394054	-3.50392	-1.43785	0.17105	0.239144
ENSG00000222961.1	AC008949.1	chr5	-0.394054	-3.50392	-1.43785	0.17105	0.239144
ENSG00000212082.2	AC010368.1	chr5	-0.394054	-3.50392	-1.43785	0.17105	0.239144
ENSG00000207756.1	MIR580	chr5	-0.394054	-3.50392	-1.43785	0.17105	0.239144
ENSG00000238335.1	AC008869.1	chr5	-0.394054	-3.50392	-1.43785	0.17105	0.239144
ENSG00000238836.1	AC074129.1	chr5	-0.394054	-3.50392	-1.43785	0.17105	0.239144
ENSG00000265304.1	MIR3650	chr5	-0.394054	-3.50392	-1.43785	0.17105	0.239144
ENSG00000265615.1	AC108105.1	chr5	-0.394054	-3.50392	-1.43785	0.17105	0.239144
ENSG00000222945.2	AC091866.1	chr5	-0.394054	-3.50392	-1.43785	0.17105	0.239144
ENSG00000263710.1	AC025175.1	chr5	-0.394054	-3.50392	-1.43785	0.17105	0.239144
ENSG00000221073.1	AC112198.2	chr5	-0.394054	-3.50392	-1.43785	0.17105	0.239144
ENSG00000198983.1	MIR449A	chr5	-0.394054	-3.50392	-1.43785	0.17105	0.239144
ENSG00000207728.1	MIR449B	chr5	-0.394054	-3.50392	-1.43785	0.17105	0.239144
ENSG00000251856.1	MIR449C	chr5	-0.394054	-3.50392	-1.43785	0.17105	0.239144
ENSG00000264748.1	AC025470.1	chr5	-0.394054	-3.50392	-1.43785	0.17105	0.239144
ENSG00000221195.2	AC008780.1	chr5	-0.394054	-3.50392	-1.43785	0.17105	0.239144
ENSG00000266864.1	AC116606.1	chr5	-0.394054	-3.50392	-1.43785	0.17105	0.239144
ENSG00000265699.1	MIR548AE2	chr5	-0.394054	-3.50392	-1.43785	0.17105	0.239144
ENSG00000202601.2	MIR582	chr5	-0.394054	-3.50392	-1.43785	0.17105	0.239144
ENSG00000223200.1	AC008836.1	chr5	-0.394054	-3.50392	-1.43785	0.17105	0.239144
ENSG00000222939.1	AC079467.1	chr5	-0.394054	-3.50392	-1.43785	0.17105	0.239144
ENSG00000223149.1	AC010376.1	chr5	-0.394054	-3.50392	-1.43785	0.17105	0.239144
ENSG00000265132.1	AC145141.2	chr5	-0.394054	-3.50392	-1.43785	0.17105	0.239144
ENSG00000265613.1	AC143336.1	chr5	-0.394054	-3.50392	-1.43785	0.17105	0.239144
ENSG00000238738.1	AC116345.1	chr5	-0.394054	-3.50392	-1.43785	0.17105	0.239144
ENSG00000222551.1	AC106732.1	chr5	-0.394054	-3.50392	-1.43785	0.17105	0.239144
ENSG00000216125.2	AC109496.1	chr5	-0.394054	-3.50392	-1.43785	0.17105	0.239144
ENSG00000215953.1	AC026700.1	chr5	-0.394054	-3.50392	-1.43785	0.17105	0.239144
ENSG00000265704.1	AC010595.1	chr5	-0.394054	-3.50392	-1.43785	0.17105	0.239144
ENSG00000265919.1	MIR4280	chr5	-0.394054	-3.50392	-1.43785	0.17105	0.239144
ENSG00000264342.1	MIR3660	chr5	-0.394054	-3.50392	-1.43785	0.17105	0.239144
ENSG00000264489.1	AC120120.1	chr5	-0.394054	-3.50392	-1.43785	0.17105	0.239144
ENSG00000221810.1	AC026781.1	chr5	-0.394054	-3.50392	-1.43785	0.17105	0.239144
ENSG00000251725.1	MIR2277	chr5	-0.394054	-3.50392	-1.43785	0.17105	0.239144
ENSG00000211498.1	AC093311.1	chr5	-0.394054	-3.50392	-1.43785	0.17105	0.239144
ENSG00000238518.1	AC020900.1	chr5	-0.394054	-3.50392	-1.43785	0.17105	0.239144
ENSG00000264129.1	AC020900.2	chr5	-0.394054	-3.50392	-1.43785	0.17105	0.239144
ENSG00000223053.1	AC022142.1	chr5	-0.394054	-3.50392	-1.43785	0.17105	0.239144
ENSG00000264839.1	AC113407.1	chr5	-0.394054	-3.50392	-1.43785	0.17105	0.239144
ENSG00000266090.1	AC012603.1	chr5	-0.394054	-3.50392	-1.43785	0.17105	0.239144
ENSG00000221778.2	AC034236.2	chr5	-0.394054	-3.50392	-1.43785	0.17105	0.239144
ENSG00000220996.1	AC034236.1	chr5	-0.394054	-3.50392	-1.43785	0.17105	0.239144
ENSG00000212114.1	AC093267.1	chr5	-0.394054	-3.50392	-1.43785	0.17105	0.239144
ENSG00000265637.1	AC010235.1	chr5	-0.394054	-3.50392	-1.43785	0.17105	0.239144
ENSG00000265104.1	AC011416.1	chr5	-0.394054	-3.50392	-1.43785	0.17105	0.239144
ENSG00000265691.1	MIR4460	chr5	-0.394054	-3.50392	-1.43785	0.17105	0.239144
ENSG00000263954.1	AC004769.1	chr5	-0.394054	-3.50392	-1.43785	0.17105	0.239144
ENSG00000263545.1	AC005195.1	chr5	-0.394054	-3.50392	-1.43785	0.17105	0.239144
ENSG00000263963.1	MIR4461	chr5	-0.394054	-3.50392	-1.43785	0.17105	0.239144
ENSG00000238393.1	AC009009.1	chr5	-0.394054	-3.50392	-1.43785	0.17105	0.239144
ENSG00000263840.1	AC011431.2	chr5	-0.394054	-3.50392	-1.43785	0.17105	0.239144
ENSG00000265924.1	MIR5692C1	chr5	-0.394054	-3.50392	-1.43785	0.17105	0.239144
ENSG00000264039.1	AC114296.1	chr5	-0.394054	-3.50392	-1.43785	0.17105	0.239144
ENSG00000221612.1	AC106775.1	chr5	-0.394054	-3.50392	-1.43785	0.17105	0.239144
ENSG00000216009.1	MIR874	chr5	-0.394054	-3.50392	-1.43785	0.17105	0.239144
ENSG00000264890.1	AC011379.1	chr5	-0.394054	-3.50392	-1.43785	0.17105	0.239144
ENSG00000264052.1	MIR3655	chr5	-0.394054	-3.50392	-1.43785	0.17105	0.239144
ENSG00000252831.1	AC005215.1	chr5	-0.394054	-3.50392	-1.43785	0.17105	0.239144
ENSG00000266478.1	MIR5197	chr5	-0.394054	-3.50392	-1.43785	0.17105	0.239144
ENSG00000221467.1	AC132803.1	chr5	-0.394054	-3.50392	-1.43785	0.17105	0.239144
ENSG00000265875.1	AC011357.1	chr5	-0.394054	-3.50392	-1.43785	0.17105	0.239144
ENSG00000207714.1	MIR584	chr5	-0.394054	-3.50392	-1.43785	0.17105	0.239144
ENSG00000208035.1	MIR143	chr5	-0.394054	-3.50392	-1.43785	0.17105	0.239144
ENSG00000221135.1	AC021078.1	chr5	-0.394054	-3.50392	-1.43785	0.17105	0.239144
ENSG00000252270.1	AC034205.1	chr5	-0.394054	-3.50392	-1.43785	0.17105	0.239144
ENSG00000251710.1	AC010295.1	chr5	-0.394054	-3.50392	-1.43785	0.17105	0.239144
ENSG00000221070.1	AC008625.1	chr5	-0.394054	-3.50392	-1.43785	0.17105	0.239144
ENSG00000221430.1	MIR1294	chr5	-0.394054	-3.50392	-1.43785	0.17105	0.239144
ENSG00000264760.1	MIR3141	chr5	-0.394054	-3.50392	-1.43785	0.17105	0.239144
ENSG00000221552.1	MIR1303	chr5	-0.394054	-3.50392	-1.43785	0.17105	0.239144
ENSG00000221131.2	AC008410.1	chr5	-0.394054	-3.50392	-1.43785	0.17105	0.239144
ENSG00000222086.1	AC010609.1	chr5	-0.394054	-3.50392	-1.43785	0.17105	0.239144
ENSG00000266432.1	AC008703.2	chr5	-0.394054	-3.50392	-1.43785	0.17105	0.239144
ENSG00000239048.1	AC008706.1	chr5	-0.394054	-3.50392	-1.43785	0.17105	0.239144
ENSG00000265237.1	MIR3142	chr5	-0.394054	-3.50392	-1.43785	0.17105	0.239144
ENSG00000239192.1	AC011363.1	chr5	-0.394054	-3.50392	-1.43785	0.17105	0.239144
ENSG00000221002.1	AC022120.1	chr5	-0.394054	-3.50392	-1.43785	0.17105	0.239144
ENSG00000264903.1	AC122720.1	chr5	-0.394054	-3.50392	-1.43785	0.17105	0.239144
ENSG00000221741.1	AC093304.1	chr5	-0.394054	-3.50392	-1.43785	0.17105	0.239144
ENSG00000207739.1	MIR218-2	chr5	-0.394054	-3.50392	-1.43785	0.17105	0.239144
ENSG00000207619.1	MIR585	chr5	-0.394054	-3.50392	-1.43785	0.17105	0.239144
ENSG00000263831.1	MIR378E	chr5	-0.394054	-3.50392	-1.43785	0.17105	0.239144
ENSG00000264249.1	MIR3912	chr5	-0.394054	-3.50392	-1.43785	0.17105	0.239144
ENSG00000264303.1	AC011410.1	chr5	-0.394054	-3.50392	-1.43785	0.17105	0.239144
ENSG00000222732.1	AC008671.1	chr5	-0.394054	-3.50392	-1.43785	0.17105	0.239144
ENSG00000263401.1	AC008674.1	chr5	-0.394054	-3.50392	-1.43785	0.17105	0.239144
ENSG00000266890.1	MIR4634	chr5	-0.394054	-3.50392	-1.43785	0.17105	0.239144
ENSG00000221373.1	AC010297.1	chr5	-0.394054	-3.50392	-1.43785	0.17105	0.239144
ENSG00000266329.1	MIR4281	chr5	-0.394054	-3.50392	-1.43785	0.17105	0.239144
ENSG00000221204.1	AC106795.1	chr5	-0.394054	-3.50392	-1.43785	0.17105	0.239144
ENSG00000221394.1	MIR1229	chr5	-0.394054	-3.50392	-1.43785	0.17105	0.239144
ENSG00000263759.1	AC122714.1	chr5	-0.394054	-3.50392	-1.43785	0.17105	0.239144
ENSG00000264732.1	MIR4638	chr5	-0.394054	-3.50392	-1.43785	0.17105	0.239144
ENSG00000266252.1	AL031768.1	chr6	-0.394054	-3.50392	-1.43785	0.17105	0.239144
ENSG00000266750.1	MIR4645	chr6	-0.394054	-3.50392	-1.43785	0.17105	0.239144
ENSG00000264541.1	AL162381.1	chr6	-0.394054	-3.50392	-1.43785	0.17105	0.239144
ENSG00000264121.1	AL157775.1	chr6	-0.394054	-3.50392	-1.43785	0.17105	0.239144
ENSG00000263572.1	MIR5683	chr6	-0.394054	-3.50392	-1.43785	0.17105	0.239144
ENSG00000263705.1	MIR5689	chr6	-0.394054	-3.50392	-1.43785	0.17105	0.239144
ENSG00000223291.1	AL354680.1	chr6	-0.394054	-3.50392	-1.43785	0.17105	0.239144
ENSG00000264687.1	AL050335.1	chr6	-0.394054	-3.50392	-1.43785	0.17105	0.239144
ENSG00000207775.1	MIR548A1	chr6	-0.394054	-3.50392	-1.43785	0.17105	0.239144
ENSG00000263391.1	AL512428.1	chr6	-0.394054	-3.50392	-1.43785	0.17105	0.239144
ENSG00000264238.1	AL590084.1	chr6	-0.394054	-3.50392	-1.43785	0.17105	0.239144
ENSG00000215979.1	AL021917.1	chr6	-0.394054	-3.50392	-1.43785	0.17105	0.239144
ENSG00000265565.1	MIR3143	chr6	-0.394054	-3.50392	-1.43785	0.17105	0.239144
ENSG00000238648.1	TRNAI6	chr6	-0.394054	-3.50392	-1.43785	0.17105	0.239144
ENSG00000272278.1	AL121932.1	chr6	-0.394054	-3.50392	-1.43785	0.17105	0.239144
ENSG00000221191.1	AL662890.1	chr6	-0.394054	-3.50392	-1.43785	0.17105	0.239144
ENSG00000252901.1	AL669914.1	chr6	-0.394054	-3.50392	-1.43785	0.17105	0.239144
ENSG00000216101.1	MIR877	chr6	-0.394054	-3.50392	-1.43785	0.17105	0.239144
ENSG00000266183.1	AL662800.2	chr6	-0.394054	-3.50392	-1.43785	0.17105	0.239144
ENSG00000264594.1	MIR4640	chr6	-0.394054	-3.50392	-1.43785	0.17105	0.239144
ENSG00000265294.1	AL671883.1	chr6	-0.394054	-3.50392	-1.43785	0.17105	0.239144
ENSG00000221267.1	MIR1236	chr6	-0.394054	-3.50392	-1.43785	0.17105	0.239144
ENSG00000263649.1	MIR3135B	chr6	-0.394054	-3.50392	-1.43785	0.17105	0.239144
ENSG00000212066.1	AL645941.1	chr6	-0.394054	-3.50392	-1.43785	0.17105	0.239144
ENSG00000264085.1	MIR5004	chr6	-0.394054	-3.50392	-1.43785	0.17105	0.239144
ENSG00000221697.1	MIR1275	chr6	-0.394054	-3.50392	-1.43785	0.17105	0.239144
ENSG00000221779.2	AL590403.1	chr6	-0.394054	-3.50392	-1.43785	0.17105	0.239144
ENSG00000221635.1	BX255972.1	chr6	-0.394054	-3.50392	-1.43785	0.17105	0.239144
ENSG00000264241.1	AL138721.1	chr6	-0.394054	-3.50392	-1.43785	0.17105	0.239144
ENSG00000223063.1	AL157823.1	chr6	-0.394054	-3.50392	-1.43785	0.17105	0.239144
ENSG00000221743.1	Z95152.1	chr6	-0.394054	-3.50392	-1.43785	0.17105	0.239144
ENSG00000263894.1	MIR3925	chr6	-0.394054	-3.50392	-1.43785	0.17105	0.239144
ENSG00000263926.1	MIR4462	chr6	-0.394054	-3.50392	-1.43785	0.17105	0.239144
ENSG00000238867.1	AL136967.1	chr6	-0.394054	-3.50392	-1.43785	0.17105	0.239144
ENSG00000265518.1	AL109615.1	chr6	-0.394054	-3.50392	-1.43785	0.17105	0.239144
ENSG00000265700.1	MIR4647	chr6	-0.394054	-3.50392	-1.43785	0.17105	0.239144
ENSG00000207769.1	MIR586	chr6	-0.394054	-3.50392	-1.43785	0.17105	0.239144
ENSG00000266330.1	AL355353.1	chr6	-0.394054	-3.50392	-1.43785	0.17105	0.239144
ENSG00000221175.1	AL391538.1	chr6	-0.394054	-3.50392	-1.43785	0.17105	0.239144
ENSG00000264206.1	AL590391.1	chr6	-0.394054	-3.50392	-1.43785	0.17105	0.239144
ENSG00000207604.1	MIR206	chr6	-0.394054	-3.50392	-1.43785	0.17105	0.239144
ENSG00000199080.1	MIR133B	chr6	-0.394054	-3.50392	-1.43785	0.17105	0.239144
ENSG00000264056.1	MIR5685	chr6	-0.394054	-3.50392	-1.43785	0.17105	0.239144
ENSG00000212065.2	AL591034.1	chr6	-0.394054	-3.50392	-1.43785	0.17105	0.239144
ENSG00000266793.1	AL137008.1	chr6	-0.394054	-3.50392	-1.43785	0.17105	0.239144
ENSG00000221606.1	AL356131.1	chr6	-0.394054	-3.50392	-1.43785	0.17105	0.239144
ENSG00000216072.1	AL589736.1	chr6	-0.394054	-3.50392	-1.43785	0.17105	0.239144
ENSG00000264410.1	AL121931.1	chr6	-0.394054	-3.50392	-1.43785	0.17105	0.239144
ENSG00000266682.1	AL590558.1	chr6	-0.394054	-3.50392	-1.43785	0.17105	0.239144
ENSG00000221312.1	AL109922.1	chr6	-0.394054	-3.50392	-1.43785	0.17105	0.239144
ENSG00000265187.1	AL109612.1	chr6	-0.394054	-3.50392	-1.43785	0.17105	0.239144
ENSG00000221281.1	AC002485.1	chr6	-0.394054	-3.50392	-1.43785	0.17105	0.239144
ENSG00000266073.1	AL590874.1	chr6	-0.394054	-3.50392	-1.43785	0.17105	0.239144
ENSG00000266675.1	AL606923.1	chr6	-0.394054	-3.50392	-1.43785	0.17105	0.239144
ENSG00000265498.1	AL158051.1	chr6	-0.394054	-3.50392	-1.43785	0.17105	0.239144
ENSG00000265362.1	AL358133.1	chr6	-0.394054	-3.50392	-1.43785	0.17105	0.239144
ENSG00000212099.1	AL035467.1	chr6	-0.394054	-3.50392	-1.43785	0.17105	0.239144
ENSG00000211530.1	AL354933.1	chr6	-0.394054	-3.50392	-1.43785	0.17105	0.239144
ENSG00000264447.1	AL445256.1	chr6	-0.394054	-3.50392	-1.43785	0.17105	0.239144
ENSG00000266180.1	MIR4282	chr6	-0.394054	-3.50392	-1.43785	0.17105	0.239144
ENSG00000263378.1	AC019205.1	chr6	-0.394054	-3.50392	-1.43785	0.17105	0.239144
ENSG00000266346.1	AC019205.2	chr6	-0.394054	-3.50392	-1.43785	0.17105	0.239144
ENSG00000264884.1	AL590684.1	chr6	-0.394054	-3.50392	-1.43785	0.17105	0.239144
ENSG00000263533.1	MIR4463	chr6	-0.394054	-3.50392	-1.43785	0.17105	0.239144
ENSG00000221470.1	AL132875.1	chr6	-0.394054	-3.50392	-1.43785	0.17105	0.239144
ENSG00000252309.1	AL391416.1	chr6	-0.394054	-3.50392	-1.43785	0.17105	0.239144
ENSG00000221101.1	AL391417.1	chr6	-0.394054	-3.50392	-1.43785	0.17105	0.239144
ENSG00000211983.1	AL138919.1	chr6	-0.394054	-3.50392	-1.43785	0.17105	0.239144
ENSG00000266760.1	MIR4464	chr6	-0.394054	-3.50392	-1.43785	0.17105	0.239144
ENSG00000252676.1	AL391559.1	chr6	-0.394054	-3.50392	-1.43785	0.17105	0.239144
ENSG00000263734.1	MIR4643	chr6	-0.394054	-3.50392	-1.43785	0.17105	0.239144
ENSG00000265419.1	AL359987.1	chr6	-0.394054	-3.50392	-1.43785	0.17105	0.239144
ENSG00000238412.1	AL589947.1	chr6	-0.394054	-3.50392	-1.43785	0.17105	0.239144
ENSG00000238367.1	MIR2113	chr6	-0.394054	-3.50392	-1.43785	0.17105	0.239144
ENSG00000265226.1	MIR548AI	chr6	-0.394054	-3.50392	-1.43785	0.17105	0.239144
ENSG00000221544.1	AL359709.1	chr6	-0.394054	-3.50392	-1.43785	0.17105	0.239144
ENSG00000252918.1	AL359709.2	chr6	-0.394054	-3.50392	-1.43785	0.17105	0.239144
ENSG00000207577.1	MIR587	chr6	-0.394054	-3.50392	-1.43785	0.17105	0.239144
ENSG00000253037.1	AL109947.2	chr6	-0.394054	-3.50392	-1.43785	0.17105	0.239144
ENSG00000266032.1	AL357515.1	chr6	-0.394054	-3.50392	-1.43785	0.17105	0.239144
ENSG00000266485.1	AL365214.1	chr6	-0.394054	-3.50392	-1.43785	0.17105	0.239144
ENSG00000252215.1	AL357514.1	chr6	-0.394054	-3.50392	-1.43785	0.17105	0.239144
ENSG00000222677.1	AL513123.1	chr6	-0.394054	-3.50392	-1.43785	0.17105	0.239144
ENSG00000266650.1	AL357519.2	chr6	-0.394054	-3.50392	-1.43785	0.17105	0.239144
ENSG00000221559.2	AL357519.1	chr6	-0.394054	-3.50392	-1.43785	0.17105	0.239144
ENSG00000221599.1	AL136446.1	chr6	-0.394054	-3.50392	-1.43785	0.17105	0.239144
ENSG00000265516.1	Z84488.1	chr6	-0.394054	-3.50392	-1.43785	0.17105	0.239144
ENSG00000221434.2	AL132671.1	chr6	-0.394054	-3.50392	-1.43785	0.17105	0.239144
ENSG00000207982.1	MIR548B	chr6	-0.394054	-3.50392	-1.43785	0.17105	0.239144
ENSG00000265725.1	MIR3144	chr6	-0.394054	-3.50392	-1.43785	0.17105	0.239144
ENSG00000216015.1	AL354936.1	chr6	-0.394054	-3.50392	-1.43785	0.17105	0.239144
ENSG00000207632.1	MIR588	chr6	-0.394054	-3.50392	-1.43785	0.17105	0.239144
ENSG00000211996.1	Z97352.1	chr6	-0.394054	-3.50392	-1.43785	0.17105	0.239144
ENSG00000266807.1	MIR548H5	chr6	-0.394054	-3.50392	-1.43785	0.17105	0.239144
ENSG00000265669.1	MIR548AJ1	chr6	-0.394054	-3.50392	-1.43785	0.17105	0.239144
ENSG00000207689.1	MIR548A2	chr6	-0.394054	-3.50392	-1.43785	0.17105	0.239144
ENSG00000238921.2	AL360178.1	chr6	-0.394054	-3.50392	-1.43785	0.17105	0.239144
ENSG00000216097.2	AL357060.1	chr6	-0.394054	-3.50392	-1.43785	0.17105	0.239144
ENSG00000263514.1	MIR3668	chr6	-0.394054	-3.50392	-1.43785	0.17105	0.239144
ENSG00000221336.1	AL356137.1	chr6	-0.394054	-3.50392	-1.43785	0.17105	0.239144
ENSG00000264390.1	MIR4465	chr6	-0.394054	-3.50392	-1.43785	0.17105	0.239144
ENSG00000266843.1	AL360007.1	chr6	-0.394054	-3.50392	-1.43785	0.17105	0.239144
ENSG00000221796.1	AL356739.1	chr6	-0.394054	-3.50392	-1.43785	0.17105	0.239144
ENSG00000223322.2	AL033378.1	chr6	-0.394054	-3.50392	-1.43785	0.17105	0.239144
ENSG00000263481.1	AL603766.1	chr6	-0.394054	-3.50392	-1.43785	0.17105	0.239144
ENSG00000221469.1	AL133260.1	chr6	-0.394054	-3.50392	-1.43785	0.17105	0.239144
ENSG00000266595.1	AL133269.1	chr6	-0.394054	-3.50392	-1.43785	0.17105	0.239144
ENSG00000212101.1	AL080276.1	chr6	-0.394054	-3.50392	-1.43785	0.17105	0.239144
ENSG00000264321.1	AL358134.1	chr6	-0.394054	-3.50392	-1.43785	0.17105	0.239144
ENSG00000264858.1	AL358134.2	chr6	-0.394054	-3.50392	-1.43785	0.17105	0.239144
ENSG00000221456.1	MIR1202	chr6	-0.394054	-3.50392	-1.43785	0.17105	0.239144
ENSG00000271899.1	MIR4466	chr6	-0.394054	-3.50392	-1.43785	0.17105	0.239144
ENSG00000221021.1	AL035697.1	chr6	-0.394054	-3.50392	-1.43785	0.17105	0.239144
ENSG00000222958.1	MIR1913	chr6	-0.394054	-3.50392	-1.43785	0.17105	0.239144
ENSG00000265654.1	AL513547.1	chr6	-0.394054	-3.50392	-1.43785	0.17105	0.239144
ENSG00000252986.1	AC147651.2	chr7	-0.394054	-3.50392	-1.43785	0.17105	0.239144
ENSG00000266391.1	AC074389.1	chr7	-0.394054	-3.50392	-1.43785	0.17105	0.239144
ENSG00000264474.1	MIR4656	chr7	-0.394054	-3.50392	-1.43785	0.17105	0.239144
ENSG00000263808.1	AC093376.1	chr7	-0.394054	-3.50392	-1.43785	0.17105	0.239144
ENSG00000263900.1	AC006483.1	chr7	-0.394054	-3.50392	-1.43785	0.17105	0.239144
ENSG00000264605.1	AC004895.1	chr7	-0.394054	-3.50392	-1.43785	0.17105	0.239144
ENSG00000263457.1	AC079804.2	chr7	-0.394054	-3.50392	-1.43785	0.17105	0.239144
ENSG00000264679.1	AC092104.2	chr7	-0.394054	-3.50392	-1.43785	0.17105	0.239144
ENSG00000266287.1	MIR3683	chr7	-0.394054	-3.50392	-1.43785	0.17105	0.239144
ENSG00000263504.1	AC092104.1	chr7	-0.394054	-3.50392	-1.43785	0.17105	0.239144
ENSG00000265155.1	AC092104.3	chr7	-0.394054	-3.50392	-1.43785	0.17105	0.239144
ENSG00000266409.1	AC092104.5	chr7	-0.394054	-3.50392	-1.43785	0.17105	0.239144
ENSG00000266121.1	AC092104.4	chr7	-0.394054	-3.50392	-1.43785	0.17105	0.239144
ENSG00000264766.1	AC079756.1	chr7	-0.394054	-3.50392	-1.43785	0.17105	0.239144
ENSG00000221428.1	AC006150.2	chr7	-0.394054	-3.50392	-1.43785	0.17105	0.239144
ENSG00000265876.1	AC080080.1	chr7	-0.394054	-3.50392	-1.43785	0.17105	0.239144
ENSG00000221393.1	MIR1302-6	chr7	-0.394054	-3.50392	-1.43785	0.17105	0.239144
ENSG00000223030.1	AC091697.1	chr7	-0.394054	-3.50392	-1.43785	0.17105	0.239144
ENSG00000221576.2	AC004543.1	chr7	-0.394054	-3.50392	-1.43785	0.17105	0.239144
ENSG00000266862.1	AC004595.1	chr7	-0.394054	-3.50392	-1.43785	0.17105	0.239144
ENSG00000263927.1	AC099759.1	chr7	-0.394054	-3.50392	-1.43785	0.17105	0.239144
ENSG00000223275.1	AC006026.1	chr7	-0.394054	-3.50392	-1.43785	0.17105	0.239144
ENSG00000238976.1	AC004016.1	chr7	-0.394054	-3.50392	-1.43785	0.17105	0.239144
ENSG00000222101.1	AC091705.2	chr7	-0.394054	-3.50392	-1.43785	0.17105	0.239144
ENSG00000266430.1	AC004520.1	chr7	-0.394054	-3.50392	-1.43785	0.17105	0.239144
ENSG00000266055.1	AC004079.1	chr7	-0.394054	-3.50392	-1.43785	0.17105	0.239144
ENSG00000207584.1	MIR196B	chr7	-0.394054	-3.50392	-1.43785	0.17105	0.239144
ENSG00000223052.1	AC007096.1	chr7	-0.394054	-3.50392	-1.43785	0.17105	0.239144
ENSG00000221751.1	AC006380.1	chr7	-0.394054	-3.50392	-1.43785	0.17105	0.239144
ENSG00000223070.1	AC006377.1	chr7	-0.394054	-3.50392	-1.43785	0.17105	0.239144
ENSG00000265985.1	AC005686.1	chr7	-0.394054	-3.50392	-1.43785	0.17105	0.239144
ENSG00000221669.1	MIR548N	chr7	-0.394054	-3.50392	-1.43785	0.17105	0.239144
ENSG00000221561.1	AC087069.1	chr7	-0.394054	-3.50392	-1.43785	0.17105	0.239144
ENSG00000221325.1	MIR1200	chr7	-0.394054	-3.50392	-1.43785	0.17105	0.239144
ENSG00000266481.1	AC092174.1	chr7	-0.394054	-3.50392	-1.43785	0.17105	0.239144
ENSG00000264069.1	MIR3943	chr7	-0.394054	-3.50392	-1.43785	0.17105	0.239144
ENSG00000252308.1	AC011738.1	chr7	-0.394054	-3.50392	-1.43785	0.17105	0.239144
ENSG00000264652.1	MIR4649	chr7	-0.394054	-3.50392	-1.43785	0.17105	0.239144
ENSG00000264326.1	MIR4657	chr7	-0.394054	-3.50392	-1.43785	0.17105	0.239144
ENSG00000265887.1	AC073136.1	chr7	-0.394054	-3.50392	-1.43785	0.17105	0.239144
ENSG00000264426.1	MIR4283-1	chr7	-0.394054	-3.50392	-1.43785	0.17105	0.239144
ENSG00000266168.1	MIR3147	chr7	-0.394054	-3.50392	-1.43785	0.17105	0.239144
ENSG00000265865.1	AC069285.1	chr7	-0.394054	-3.50392	-1.43785	0.17105	0.239144
ENSG00000265214.1	MIR4283-2	chr7	-0.394054	-3.50392	-1.43785	0.17105	0.239144
ENSG00000265017.1	AC092634.2	chr7	-0.394054	-3.50392	-1.43785	0.17105	0.239144
ENSG00000265175.1	AC092685.1	chr7	-0.394054	-3.50392	-1.43785	0.17105	0.239144
ENSG00000252997.1	AC068533.1	chr7	-0.394054	-3.50392	-1.43785	0.17105	0.239144
ENSG00000266525.1	MIR4650-1	chr7	-0.394054	-3.50392	-1.43785	0.17105	0.239144
ENSG00000265024.1	AC073089.1	chr7	-0.394054	-3.50392	-1.43785	0.17105	0.239144
ENSG00000265655.1	AC069280.1	chr7	-0.394054	-3.50392	-1.43785	0.17105	0.239144
ENSG00000265878.1	MIR3914-1	chr7	-0.394054	-3.50392	-1.43785	0.17105	0.239144
ENSG00000266688.1	AC079398.1	chr7	-0.394054	-3.50392	-1.43785	0.17105	0.239144
ENSG00000266772.1	AC091738.2	chr7	-0.394054	-3.50392	-1.43785	0.17105	0.239144
ENSG00000264494.1	MIR4650-2	chr7	-0.394054	-3.50392	-1.43785	0.17105	0.239144
ENSG00000265724.1	MIR4284	chr7	-0.394054	-3.50392	-1.43785	0.17105	0.239144
ENSG00000265020.1	MIR4651	chr7	-0.394054	-3.50392	-1.43785	0.17105	0.239144
ENSG00000263416.1	AC006145.1	chr7	-0.394054	-3.50392	-1.43785	0.17105	0.239144
ENSG00000221262.1	AC005159.1	chr7	-0.394054	-3.50392	-1.43785	0.17105	0.239144
ENSG00000222994.1	AC006322.1	chr7	-0.394054	-3.50392	-1.43785	0.17105	0.239144
ENSG00000265050.1	AC092022.1	chr7	-0.394054	-3.50392	-1.43785	0.17105	0.239144
ENSG00000211518.1	AC006988.1	chr7	-0.394054	-3.50392	-1.43785	0.17105	0.239144
ENSG00000223029.1	AC004969.1	chr7	-0.394054	-3.50392	-1.43785	0.17105	0.239144
ENSG00000208014.1	MIR653	chr7	-0.394054	-3.50392	-1.43785	0.17105	0.239144
ENSG00000207656.1	MIR489	chr7	-0.394054	-3.50392	-1.43785	0.17105	0.239144
ENSG00000265423.1	MIR4652	chr7	-0.394054	-3.50392	-1.43785	0.17105	0.239144
ENSG00000238385.1	AC004458.1	chr7	-0.394054	-3.50392	-1.43785	0.17105	0.239144
ENSG00000221192.1	AC004745.1	chr7	-0.394054	-3.50392	-1.43785	0.17105	0.239144
ENSG00000221048.1	AC079781.1	chr7	-0.394054	-3.50392	-1.43785	0.17105	0.239144
ENSG00000266318.1	MIR5692A1	chr7	-0.394054	-3.50392	-1.43785	0.17105	0.239144
ENSG00000266372.1	AC092849.1	chr7	-0.394054	-3.50392	-1.43785	0.17105	0.239144
ENSG00000264642.1	AC005088.1	chr7	-0.394054	-3.50392	-1.43785	0.17105	0.239144
ENSG00000264675.1	MIR4285	chr7	-0.394054	-3.50392	-1.43785	0.17105	0.239144
ENSG00000221510.1	MIR548O	chr7	-0.394054	-3.50392	-1.43785	0.17105	0.239144
ENSG00000266715.1	MIR5090	chr7	-0.394054	-3.50392	-1.43785	0.17105	0.239144
ENSG00000264471.1	MIR4467	chr7	-0.394054	-3.50392	-1.43785	0.17105	0.239144
ENSG00000271745.1	AC093668.3	chr7	-0.394054	-3.50392	-1.43785	0.17105	0.239144
ENSG00000238392.1	AC093668.1	chr7	-0.394054	-3.50392	-1.43785	0.17105	0.239144
ENSG00000238997.1	AC105052.1	chr7	-0.394054	-3.50392	-1.43785	0.17105	0.239144
ENSG00000264045.1	AC073127.1	chr7	-0.394054	-3.50392	-1.43785	0.17105	0.239144
ENSG00000221356.1	AC004492.1	chr7	-0.394054	-3.50392	-1.43785	0.17105	0.239144
ENSG00000216085.1	AC005048.1	chr7	-0.394054	-3.50392	-1.43785	0.17105	0.239144
ENSG00000266112.1	AC007567.1	chr7	-0.394054	-3.50392	-1.43785	0.17105	0.239144
ENSG00000221279.1	AC005161.1	chr7	-0.394054	-3.50392	-1.43785	0.17105	0.239144
ENSG00000266229.1	AC020606.1	chr7	-0.394054	-3.50392	-1.43785	0.17105	0.239144
ENSG00000272230.1	MIR3666	chr7	-0.394054	-3.50392	-1.43785	0.17105	0.239144
ENSG00000222226.1	AC006926.1	chr7	-0.394054	-3.50392	-1.43785	0.17105	0.239144
ENSG00000263692.1	AC091320.2	chr7	-0.394054	-3.50392	-1.43785	0.17105	0.239144
ENSG00000221690.1	AC004875.1	chr7	-0.394054	-3.50392	-1.43785	0.17105	0.239144
ENSG00000221418.1	AC003968.1	chr7	-0.394054	-3.50392	-1.43785	0.17105	0.239144
ENSG00000207692.1	MIR592	chr7	-0.394054	-3.50392	-1.43785	0.17105	0.239144
ENSG00000207705.1	MIR129-1	chr7	-0.394054	-3.50392	-1.43785	0.17105	0.239144
ENSG00000221429.1	AC018635.1	chr7	-0.394054	-3.50392	-1.43785	0.17105	0.239144
ENSG00000221401.1	AC025594.1	chr7	-0.394054	-3.50392	-1.43785	0.17105	0.239144
ENSG00000199158.1	MIR96	chr7	-0.394054	-3.50392	-1.43785	0.17105	0.239144
ENSG00000263557.1	AC073320.1	chr7	-0.394054	-3.50392	-1.43785	0.17105	0.239144
ENSG00000252811.1	AC008085.1	chr7	-0.394054	-3.50392	-1.43785	0.17105	0.239144
ENSG00000238844.1	AC083875.1	chr7	-0.394054	-3.50392	-1.43785	0.17105	0.239144
ENSG00000222219.1	AC091736.1	chr7	-0.394054	-3.50392	-1.43785	0.17105	0.239144
ENSG00000220982.2	AC009784.1	chr7	-0.394054	-3.50392	-1.43785	0.17105	0.239144
ENSG00000207597.1	MIR490	chr7	-0.394054	-3.50392	-1.43785	0.17105	0.239144
ENSG00000221558.2	AC024082.1	chr7	-0.394054	-3.50392	-1.43785	0.17105	0.239144
ENSG00000266193.1	MIR4468	chr7	-0.394054	-3.50392	-1.43785	0.17105	0.239144
ENSG00000221732.1	AC006452.1	chr7	-0.394054	-3.50392	-1.43785	0.17105	0.239144
ENSG00000265523.1	AC073647.1	chr7	-0.394054	-3.50392	-1.43785	0.17105	0.239144
ENSG00000221766.1	AC084872.1	chr7	-0.394054	-3.50392	-1.43785	0.17105	0.239144
ENSG00000221442.1	MIR548F4	chr7	-0.394054	-3.50392	-1.43785	0.17105	0.239144
ENSG00000264918.1	AC005229.1	chr7	-0.394054	-3.50392	-1.43785	0.17105	0.239144
ENSG00000211517.1	MIR671	chr7	-0.394054	-3.50392	-1.43785	0.17105	0.239144
ENSG00000265810.1	MIR3907	chr7	-0.394054	-3.50392	-1.43785	0.17105	0.239144
ENSG00000221454.1	AC005631.1	chr7	-0.394054	-3.50392	-1.43785	0.17105	0.239144
ENSG00000265275.1	AF104455.1	chr7	-0.394054	-3.50392	-1.43785	0.17105	0.239144
ENSG00000221113.1	AC104133.1	chr7	-0.394054	-3.50392	-1.43785	0.17105	0.239144
ENSG00000265598.1	MIR5707	chr7	-0.394054	-3.50392	-1.43785	0.17105	0.239144
ENSG00000207826.1	MIR596	chr8	-0.394054	-3.50392	-1.43785	0.17105	0.239144
ENSG00000216206.1	AF228730.1	chr8	-0.394054	-3.50392	-1.43785	0.17105	0.239144
ENSG00000221567.1	AF228730.2	chr8	-0.394054	-3.50392	-1.43785	0.17105	0.239144
ENSG00000216194.1	AC130360.1	chr8	-0.394054	-3.50392	-1.43785	0.17105	0.239144
ENSG00000215977.1	AC130365.1	chr8	-0.394054	-3.50392	-1.43785	0.17105	0.239144
ENSG00000264445.1	AC087269.2	chr8	-0.394054	-3.50392	-1.43785	0.17105	0.239144
ENSG00000263762.1	MIR4286	chr8	-0.394054	-3.50392	-1.43785	0.17105	0.239144
ENSG00000266637.1	AC145124.1	chr8	-0.394054	-3.50392	-1.43785	0.17105	0.239144
ENSG00000265826.1	AC087203.1	chr8	-0.394054	-3.50392	-1.43785	0.17105	0.239144
ENSG00000238323.1	AC068587.1	chr8	-0.394054	-3.50392	-1.43785	0.17105	0.239144
ENSG00000264512.1	MIR5692A2	chr8	-0.394054	-3.50392	-1.43785	0.17105	0.239144
ENSG00000264463.1	AC090133.1	chr8	-0.394054	-3.50392	-1.43785	0.17105	0.239144
ENSG00000263415.1	AC021760.1	chr8	-0.394054	-3.50392	-1.43785	0.17105	0.239144
ENSG00000199127.1	MIR383	chr8	-0.394054	-3.50392	-1.43785	0.17105	0.239144
ENSG00000223214.1	AC091559.1	chr8	-0.394054	-3.50392	-1.43785	0.17105	0.239144
ENSG00000215945.2	AC021613.1	chr8	-0.394054	-3.50392	-1.43785	0.17105	0.239144
ENSG00000266713.1	AC009695.1	chr8	-0.394054	-3.50392	-1.43785	0.17105	0.239144
ENSG00000266630.1	AC022716.1	chr8	-0.394054	-3.50392	-1.43785	0.17105	0.239144
ENSG00000208037.1	MIR320A	chr8	-0.394054	-3.50392	-1.43785	0.17105	0.239144
ENSG00000216123.1	AC012119.1	chr8	-0.394054	-3.50392	-1.43785	0.17105	0.239144
ENSG00000221616.1	MIR548H4	chr8	-0.394054	-3.50392	-1.43785	0.17105	0.239144
ENSG00000221623.1	AC090150.1	chr8	-0.394054	-3.50392	-1.43785	0.17105	0.239144
ENSG00000265075.1	MIR3622A	chr8	-0.394054	-3.50392	-1.43785	0.17105	0.239144
ENSG00000265847.1	MIR4287	chr8	-0.394054	-3.50392	-1.43785	0.17105	0.239144
ENSG00000265251.1	MIR4288	chr8	-0.394054	-3.50392	-1.43785	0.17105	0.239144
ENSG00000212034.1	AC084262.1	chr8	-0.394054	-3.50392	-1.43785	0.17105	0.239144
ENSG00000263392.1	AC084262.2	chr8	-0.394054	-3.50392	-1.43785	0.17105	0.239144
ENSG00000266476.1	AC084262.3	chr8	-0.394054	-3.50392	-1.43785	0.17105	0.239144
ENSG00000221003.1	AC131254.1	chr8	-0.394054	-3.50392	-1.43785	0.17105	0.239144
ENSG00000264788.1	MIR3148	chr8	-0.394054	-3.50392	-1.43785	0.17105	0.239144
ENSG00000265562.1	AC104037.1	chr8	-0.394054	-3.50392	-1.43785	0.17105	0.239144
ENSG00000265560.1	AC098612.1	chr8	-0.394054	-3.50392	-1.43785	0.17105	0.239144
ENSG00000264965.1	AC144573.1	chr8	-0.394054	-3.50392	-1.43785	0.17105	0.239144
ENSG00000252176.1	AC123767.1	chr8	-0.394054	-3.50392	-1.43785	0.17105	0.239144
ENSG00000221018.1	AC136365.1	chr8	-0.394054	-3.50392	-1.43785	0.17105	0.239144
ENSG00000221035.1	MIR486	chr8	-0.394054	-3.50392	-1.43785	0.17105	0.239144
ENSG00000266044.1	MIR4469	chr8	-0.394054	-3.50392	-1.43785	0.17105	0.239144
ENSG00000264094.1	AC022616.1	chr8	-0.394054	-3.50392	-1.43785	0.17105	0.239144
ENSG00000221295.1	AC134698.1	chr8	-0.394054	-3.50392	-1.43785	0.17105	0.239144
ENSG00000264231.1	AC026241.1	chr8	-0.394054	-3.50392	-1.43785	0.17105	0.239144
ENSG00000211562.2	AC103686.1	chr8	-0.394054	-3.50392	-1.43785	0.17105	0.239144
ENSG00000265835.1	AC009800.1	chr8	-0.394054	-3.50392	-1.43785	0.17105	0.239144
ENSG00000251871.1	AC016113.1	chr8	-0.394054	-3.50392	-1.43785	0.17105	0.239144
ENSG00000221589.1	AC100817.1	chr8	-0.394054	-3.50392	-1.43785	0.17105	0.239144
ENSG00000216204.1	AC018607.1	chr8	-0.394054	-3.50392	-1.43785	0.17105	0.239144
ENSG00000264408.1	MIR4470	chr8	-0.394054	-3.50392	-1.43785	0.17105	0.239144
ENSG00000207816.1	MIR124-2	chr8	-0.394054	-3.50392	-1.43785	0.17105	0.239144
ENSG00000266491.1	AC109335.1	chr8	-0.394054	-3.50392	-1.43785	0.17105	0.239144
ENSG00000221660.1	AC022861.1	chr8	-0.394054	-3.50392	-1.43785	0.17105	0.239144
ENSG00000221446.1	AC099805.1	chr8	-0.394054	-3.50392	-1.43785	0.17105	0.239144
ENSG00000264576.1	AC104012.1	chr8	-0.394054	-3.50392	-1.43785	0.17105	0.239144
ENSG00000266502.1	MIR5681A	chr8	-0.394054	-3.50392	-1.43785	0.17105	0.239144
ENSG00000221029.1	AC016194.1	chr8	-0.394054	-3.50392	-1.43785	0.17105	0.239144
ENSG00000222334.3	AC105242.1	chr8	-0.394054	-3.50392	-1.43785	0.17105	0.239144
ENSG00000264969.1	AC009941.1	chr8	-0.394054	-3.50392	-1.43785	0.17105	0.239144
ENSG00000265588.1	MIR5708	chr8	-0.394054	-3.50392	-1.43785	0.17105	0.239144
ENSG00000221185.2	AC103816.1	chr8	-0.394054	-3.50392	-1.43785	0.17105	0.239144
ENSG00000221137.1	AC013751.1	chr8	-0.394054	-3.50392	-1.43785	0.17105	0.239144
ENSG00000265157.1	AF070718.1	chr8	-0.394054	-3.50392	-1.43785	0.17105	0.239144
ENSG00000266194.1	MIR4661	chr8	-0.394054	-3.50392	-1.43785	0.17105	0.239144
ENSG00000221172.1	AC091096.1	chr8	-0.394054	-3.50392	-1.43785	0.17105	0.239144
ENSG00000263855.1	AC105081.1	chr8	-0.394054	-3.50392	-1.43785	0.17105	0.239144
ENSG00000223297.1	AC116154.1	chr8	-0.394054	-3.50392	-1.43785	0.17105	0.239144
ENSG00000263842.1	AC104986.1	chr8	-0.394054	-3.50392	-1.43785	0.17105	0.239144
ENSG00000207804.1	MIR599	chr8	-0.394054	-3.50392	-1.43785	0.17105	0.239144
ENSG00000216069.1	MIR875	chr8	-0.394054	-3.50392	-1.43785	0.17105	0.239144
ENSG00000221753.1	MIR1273A	chr8	-0.394054	-3.50392	-1.43785	0.17105	0.239144
ENSG00000265599.1	MIR4471	chr8	-0.394054	-3.50392	-1.43785	0.17105	0.239144
ENSG00000266756.1	MIR5680	chr8	-0.394054	-3.50392	-1.43785	0.17105	0.239144
ENSG00000266799.1	AP003356.1	chr8	-0.394054	-3.50392	-1.43785	0.17105	0.239144
ENSG00000265898.1	AP003354.1	chr8	-0.394054	-3.50392	-1.43785	0.17105	0.239144
ENSG00000265667.1	AP003550.1	chr8	-0.394054	-3.50392	-1.43785	0.17105	0.239144
ENSG00000265657.1	MIR3151	chr8	-0.394054	-3.50392	-1.43785	0.17105	0.239144
ENSG00000222158.1	AP003471.2	chr8	-0.394054	-3.50392	-1.43785	0.17105	0.239144
ENSG00000266734.1	AP003471.3	chr8	-0.394054	-3.50392	-1.43785	0.17105	0.239144
ENSG00000263732.1	AC012564.1	chr8	-0.394054	-3.50392	-1.43785	0.17105	0.239144
ENSG00000211995.1	AP000428.1	chr8	-0.394054	-3.50392	-1.43785	0.17105	0.239144
ENSG00000264794.1	AC024996.1	chr8	-0.394054	-3.50392	-1.43785	0.17105	0.239144
ENSG00000238399.1	MIR2053	chr8	-0.394054	-3.50392	-1.43785	0.17105	0.239144
ENSG00000221610.1	AC107890.1	chr8	-0.394054	-3.50392	-1.43785	0.17105	0.239144
ENSG00000221793.1	AC103863.1	chr8	-0.394054	-3.50392	-1.43785	0.17105	0.239144
ENSG00000264815.1	AF130343.1	chr8	-0.394054	-3.50392	-1.43785	0.17105	0.239144
ENSG00000264875.1	MIR3610	chr8	-0.394054	-3.50392	-1.43785	0.17105	0.239144
ENSG00000252093.1	AC011626.1	chr8	-0.394054	-3.50392	-1.43785	0.17105	0.239144
ENSG00000221644.1	AC027238.1	chr8	-0.394054	-3.50392	-1.43785	0.17105	0.239144
ENSG00000263525.1	AC022909.1	chr8	-0.394054	-3.50392	-1.43785	0.17105	0.239144
ENSG00000221542.1	AC016405.2	chr8	-0.394054	-3.50392	-1.43785	0.17105	0.239144
ENSG00000266324.1	MIR4663	chr8	-0.394054	-3.50392	-1.43785	0.17105	0.239144
ENSG00000207704.2	MIR548AA1	chr8	-0.394054	-3.50392	-1.43785	0.17105	0.239144
ENSG00000263735.1	MIR4662B	chr8	-0.394054	-3.50392	-1.43785	0.17105	0.239144
ENSG00000221706.1	AC090573.1	chr8	-0.394054	-3.50392	-1.43785	0.17105	0.239144
ENSG00000221261.1	MIR1208	chr8	-0.394054	-3.50392	-1.43785	0.17105	0.239144
ENSG00000221351.1	AC068570.1	chr8	-0.394054	-3.50392	-1.43785	0.17105	0.239144
ENSG00000263763.1	MIR3686	chr8	-0.394054	-3.50392	-1.43785	0.17105	0.239144
ENSG00000265513.1	hsa-mir-3673	chr8	-0.394054	-3.50392	-1.43785	0.17105	0.239144
ENSG00000266096.1	AC011652.2	chr8	-0.394054	-3.50392	-1.43785	0.17105	0.239144
ENSG00000265219.1	AC011652.1	chr8	-0.394054	-3.50392	-1.43785	0.17105	0.239144
ENSG00000265687.1	AC016178.1	chr8	-0.394054	-3.50392	-1.43785	0.17105	0.239144
ENSG00000264680.1	hsa-mir-3669	chr8	-0.394054	-3.50392	-1.43785	0.17105	0.239144
ENSG00000266387.1	AC016178.2	chr8	-0.394054	-3.50392	-1.43785	0.17105	0.239144
ENSG00000222570.1	AF216667.1	chr8	-0.394054	-3.50392	-1.43785	0.17105	0.239144
ENSG00000265266.1	AC022681.1	chr8	-0.394054	-3.50392	-1.43785	0.17105	0.239144
ENSG00000221123.1	AC104417.1	chr8	-0.394054	-3.50392	-1.43785	0.17105	0.239144
ENSG00000265247.1	MIR4472-1	chr8	-0.394054	-3.50392	-1.43785	0.17105	0.239144
ENSG00000263660.1	AC087793.1	chr8	-0.394054	-3.50392	-1.43785	0.17105	0.239144
ENSG00000216090.1	MIR937	chr8	-0.394054	-3.50392	-1.43785	0.17105	0.239144
ENSG00000264144.1	AC105049.1	chr8	-0.394054	-3.50392	-1.43785	0.17105	0.239144
ENSG00000264721.1	AC104592.1	chr8	-0.394054	-3.50392	-1.43785	0.17105	0.239144
ENSG00000264987.1	AC110280.1	chr8	-0.394054	-3.50392	-1.43785	0.17105	0.239144
ENSG00000216133.1	MIR939	chr8	-0.394054	-3.50392	-1.43785	0.17105	0.239144
ENSG00000221802.1	MIR1234	chr8	-0.394054	-3.50392	-1.43785	0.17105	0.239144
ENSG00000265295.1	AC084125.3	chr8	-0.394054	-3.50392	-1.43785	0.17105	0.239144
ENSG00000263640.1	AF235103.1	chr8	-0.394054	-3.50392	-1.43785	0.17105	0.239144
ENSG00000221450.2	AL589675.1	chr9	-0.394054	-3.50392	-1.43785	0.17105	0.239144
ENSG00000221730.1	AL162419.1	chr9	-0.394054	-3.50392	-1.43785	0.17105	0.239144
ENSG00000238362.1	AL158147.1	chr9	-0.394054	-3.50392	-1.43785	0.17105	0.239144
ENSG00000263575.1	MIR4665	chr9	-0.394054	-3.50392	-1.43785	0.17105	0.239144
ENSG00000221708.2	AL353733.1	chr9	-0.394054	-3.50392	-1.43785	0.17105	0.239144
ENSG00000264638.1	MIR3152	chr9	-0.394054	-3.50392	-1.43785	0.17105	0.239144
ENSG00000223211.1	AL158150.1	chr9	-0.394054	-3.50392	-1.43785	0.17105	0.239144
ENSG00000266224.1	AL158077.1	chr9	-0.394054	-3.50392	-1.43785	0.17105	0.239144
ENSG00000221744.1	AL512635.1	chr9	-0.394054	-3.50392	-1.43785	0.17105	0.239144
ENSG00000252324.1	AL163193.1	chr9	-0.394054	-3.50392	-1.43785	0.17105	0.239144
ENSG00000266732.1	AL359922.1	chr9	-0.394054	-3.50392	-1.43785	0.17105	0.239144
ENSG00000265572.1	AL391117.1	chr9	-0.394054	-3.50392	-1.43785	0.17105	0.239144
ENSG00000216088.1	AL157830.1	chr9	-0.394054	-3.50392	-1.43785	0.17105	0.239144
ENSG00000266429.1	AL442639.1	chr9	-0.394054	-3.50392	-1.43785	0.17105	0.239144
ENSG00000215966.1	MIR876	chr9	-0.394054	-3.50392	-1.43785	0.17105	0.239144
ENSG00000215939.1	MIR873	chr9	-0.394054	-3.50392	-1.43785	0.17105	0.239144
ENSG00000221111.1	AL590726.2	chr9	-0.394054	-3.50392	-1.43785	0.17105	0.239144
ENSG00000211510.2	AL590726.1	chr9	-0.394054	-3.50392	-1.43785	0.17105	0.239144
ENSG00000221696.1	AL157884.1	chr9	-0.394054	-3.50392	-1.43785	0.17105	0.239144
ENSG00000222169.1	AL162590.1	chr9	-0.394054	-3.50392	-1.43785	0.17105	0.239144
ENSG00000266881.1	AL353662.4	chr9	-0.394054	-3.50392	-1.43785	0.17105	0.239144
ENSG00000263892.1	MIR4667	chr9	-0.394054	-3.50392	-1.43785	0.17105	0.239144
ENSG00000263448.1	AL133410.1	chr9	-0.394054	-3.50392	-1.43785	0.17105	0.239144
ENSG00000266255.1	MIR4475	chr9	-0.394054	-3.50392	-1.43785	0.17105	0.239144
ENSG00000264922.1	MIR4540	chr9	-0.394054	-3.50392	-1.43785	0.17105	0.239144
ENSG00000265368.1	MIR4476	chr9	-0.394054	-3.50392	-1.43785	0.17105	0.239144
ENSG00000216070.1	AL158155.1	chr9	-0.394054	-3.50392	-1.43785	0.17105	0.239144
ENSG00000266353.1	AL591471.1	chr9	-0.394054	-3.50392	-1.43785	0.17105	0.239144
ENSG00000265285.1	AL591379.1	chr9	-0.394054	-3.50392	-1.43785	0.17105	0.239144
ENSG00000265601.1	AL845321.1	chr9	-0.394054	-3.50392	-1.43785	0.17105	0.239144
ENSG00000263754.1	CR786580.2	chr9	-0.394054	-3.50392	-1.43785	0.17105	0.239144
ENSG00000263614.1	CR786580.1	chr9	-0.394054	-3.50392	-1.43785	0.17105	0.239144
ENSG00000264681.1	AL445665.2	chr9	-0.394054	-3.50392	-1.43785	0.17105	0.239144
ENSG00000239028.1	AL359955.1	chr9	-0.394054	-3.50392	-1.43785	0.17105	0.239144
ENSG00000207935.1	MIR204	chr9	-0.394054	-3.50392	-1.43785	0.17105	0.239144
ENSG00000221110.1	AL449083.1	chr9	-0.394054	-3.50392	-1.43785	0.17105	0.239144
ENSG00000264310.1	AL157883.1	chr9	-0.394054	-3.50392	-1.43785	0.17105	0.239144
ENSG00000241781.2	AL161626.1	chr9	-0.394054	-3.50392	-1.43785	0.17105	0.239144
ENSG00000265488.1	AL359314.1	chr9	-0.394054	-3.50392	-1.43785	0.17105	0.239144
ENSG00000221581.1	AL353707.1	chr9	-0.394054	-3.50392	-1.43785	0.17105	0.239144
ENSG00000263404.1	AL158154.1	chr9	-0.394054	-3.50392	-1.43785	0.17105	0.239144
ENSG00000207603.1	MIR7-1	chr9	-0.394054	-3.50392	-1.43785	0.17105	0.239144
ENSG00000222408.1	AL160279.1	chr9	-0.394054	-3.50392	-1.43785	0.17105	0.239144
ENSG00000265873.1	MIR4289	chr9	-0.394054	-3.50392	-1.43785	0.17105	0.239144
ENSG00000264913.1	AL590233.1	chr9	-0.394054	-3.50392	-1.43785	0.17105	0.239144
ENSG00000263967.1	MIR4290	chr9	-0.394054	-3.50392	-1.43785	0.17105	0.239144
ENSG00000266855.1	MIR3910-1	chr9	-0.394054	-3.50392	-1.43785	0.17105	0.239144
ENSG00000264158.1	MIR4670	chr9	-0.394054	-3.50392	-1.43785	0.17105	0.239144
ENSG00000263875.1	AL353629.1	chr9	-0.394054	-3.50392	-1.43785	0.17105	0.239144
ENSG00000265347.1	MIR4291	chr9	-0.394054	-3.50392	-1.43785	0.17105	0.239144
ENSG00000207617.2	MIR3074	chr9	-0.394054	-3.50392	-1.43785	0.17105	0.239144
ENSG00000221269.1	MIR1302-8	chr9	-0.394054	-3.50392	-1.43785	0.17105	0.239144
ENSG00000266608.1	AL445531.1	chr9	-0.394054	-3.50392	-1.43785	0.17105	0.239144
ENSG00000263475.1	AL353805.1	chr9	-0.394054	-3.50392	-1.43785	0.17105	0.239144
ENSG00000265068.1	AL591377.1	chr9	-0.394054	-3.50392	-1.43785	0.17105	0.239144
ENSG00000222117.1	AL391867.1	chr9	-0.394054	-3.50392	-1.43785	0.17105	0.239144
ENSG00000263459.1	AL359552.1	chr9	-0.394054	-3.50392	-1.43785	0.17105	0.239144
ENSG00000265647.1	AL358815.1	chr9	-0.394054	-3.50392	-1.43785	0.17105	0.239144
ENSG00000211556.2	AL157702.1	chr9	-0.394054	-3.50392	-1.43785	0.17105	0.239144
ENSG00000272241.1	AL160275.1	chr9	-0.394054	-3.50392	-1.43785	0.17105	0.239144
ENSG00000221734.1	AL390240.1	chr9	-0.394054	-3.50392	-1.43785	0.17105	0.239144
ENSG00000221772.2	AL353141.1	chr9	-0.394054	-3.50392	-1.43785	0.17105	0.239144
ENSG00000216182.1	AL137024.1	chr9	-0.394054	-3.50392	-1.43785	0.17105	0.239144
ENSG00000265662.1	AL354981.1	chr9	-0.394054	-3.50392	-1.43785	0.17105	0.239144
ENSG00000207814.1	MIR147A	chr9	-0.394054	-3.50392	-1.43785	0.17105	0.239144
ENSG00000252940.2	AL357936.1	chr9	-0.394054	-3.50392	-1.43785	0.17105	0.239144
ENSG00000266583.1	MIR4478	chr9	-0.394054	-3.50392	-1.43785	0.17105	0.239144
ENSG00000272317.1	AL162424.2	chr9	-0.394054	-3.50392	-1.43785	0.17105	0.239144
ENSG00000222722.1	AL161790.1	chr9	-0.394054	-3.50392	-1.43785	0.17105	0.239144
ENSG00000264641.1	AL354928.1	chr9	-0.394054	-3.50392	-1.43785	0.17105	0.239144
ENSG00000221768.1	AL356309.1	chr9	-0.394054	-3.50392	-1.43785	0.17105	0.239144
ENSG00000221173.1	AL161908.1	chr9	-0.394054	-3.50392	-1.43785	0.17105	0.239144
ENSG00000266403.1	AL161731.1	chr9	-0.394054	-3.50392	-1.43785	0.17105	0.239144
ENSG00000266070.1	MIR3960	chr9	-0.394054	-3.50392	-1.43785	0.17105	0.239144
ENSG00000207581.1	MIR199B	chr9	-0.394054	-3.50392	-1.43785	0.17105	0.239144
ENSG00000264823.1	MIR3154	chr9	-0.394054	-3.50392	-1.43785	0.17105	0.239144
ENSG00000221297.1	AL590708.1	chr9	-0.394054	-3.50392	-1.43785	0.17105	0.239144
ENSG00000264891.1	AL359091.1	chr9	-0.394054	-3.50392	-1.43785	0.17105	0.239144
ENSG00000221521.1	AL158151.2	chr9	-0.394054	-3.50392	-1.43785	0.17105	0.239144
ENSG00000220992.1	AL158151.1	chr9	-0.394054	-3.50392	-1.43785	0.17105	0.239144
ENSG00000264298.1	AL353803.1	chr9	-0.394054	-3.50392	-1.43785	0.17105	0.239144
ENSG00000216181.1	AL391056.1	chr9	-0.394054	-3.50392	-1.43785	0.17105	0.239144
ENSG00000221105.1	AL159997.1	chr9	-0.394054	-3.50392	-1.43785	0.17105	0.239144
ENSG00000263816.1	MIR548AW	chr9	-0.394054	-3.50392	-1.43785	0.17105	0.239144
ENSG00000264877.1	AL603650.2	chr9	-0.394054	-3.50392	-1.43785	0.17105	0.239144
ENSG00000265286.1	AL603650.3	chr9	-0.394054	-3.50392	-1.43785	0.17105	0.239144
ENSG00000264744.1	MIR3689C	chr9	-0.394054	-3.50392	-1.43785	0.17105	0.239144
ENSG00000265872.1	MIR3689A	chr9	-0.394054	-3.50392	-1.43785	0.17105	0.239144
ENSG00000265848.1	MIR3689D1	chr9	-0.394054	-3.50392	-1.43785	0.17105	0.239144
ENSG00000266060.1	AL603650.4	chr9	-0.394054	-3.50392	-1.43785	0.17105	0.239144
ENSG00000263507.1	AL603650.1	chr9	-0.394054	-3.50392	-1.43785	0.17105	0.239144
ENSG00000264163.1	MIR3689B	chr9	-0.394054	-3.50392	-1.43785	0.17105	0.239144
ENSG00000264136.1	MIR3689D2	chr9	-0.394054	-3.50392	-1.43785	0.17105	0.239144
ENSG00000266827.1	MIR3689E	chr9	-0.394054	-3.50392	-1.43785	0.17105	0.239144
ENSG00000266514.1	MIR3689F	chr9	-0.394054	-3.50392	-1.43785	0.17105	0.239144
ENSG00000221613.1	AL161452.1	chr9	-0.394054	-3.50392	-1.43785	0.17105	0.239144
ENSG00000265181.1	MIR4674	chr9	-0.394054	-3.50392	-1.43785	0.17105	0.239144
ENSG00000199161.1	MIR126	chr9	-0.394054	-3.50392	-1.43785	0.17105	0.239144
ENSG00000221693.1	AL590226.1	chr9	-0.394054	-3.50392	-1.43785	0.17105	0.239144
ENSG00000263697.1	MIR3621	chr9	-0.394054	-3.50392	-1.43785	0.17105	0.239144
ENSG00000263933.1	AL365502.1	chr9	-0.394054	-3.50392	-1.43785	0.17105	0.239144
ENSG00000207693.1	MIR602	chr9	-0.394054	-3.50392	-1.43785	0.17105	0.239144
ENSG00000264248.1	AL603831.1	chr10	-0.394054	-3.50392	-1.43785	0.17105	0.239144
ENSG00000264261.1	AC024908.1	chr10	-0.394054	-3.50392	-1.43785	0.17105	0.239144
ENSG00000263628.1	MIR3155A	chr10	-0.394054	-3.50392	-1.43785	0.17105	0.239144
ENSG00000265653.1	MIR548AK	chr10	-0.394054	-3.50392	-1.43785	0.17105	0.239144
ENSG00000221331.1	MIR548Q	chr10	-0.394054	-3.50392	-1.43785	0.17105	0.239144
ENSG00000222235.1	AL157392.1	chr10	-0.394054	-3.50392	-1.43785	0.17105	0.239144
ENSG00000266321.1	MIR4293	chr10	-0.394054	-3.50392	-1.43785	0.17105	0.239144
ENSG00000221371.1	MIR1265	chr10	-0.394054	-3.50392	-1.43785	0.17105	0.239144
ENSG00000207937.1	MIR511-1	chr10	-0.394054	-3.50392	-1.43785	0.17105	0.239144
ENSG00000207938.1	MIR511-2	chr10	-0.394054	-3.50392	-1.43785	0.17105	0.239144
ENSG00000212072.1	AL353147.1	chr10	-0.394054	-3.50392	-1.43785	0.17105	0.239144
ENSG00000265372.1	MIR4675	chr10	-0.394054	-3.50392	-1.43785	0.17105	0.239144
ENSG00000222071.1	MIR1915	chr10	-0.394054	-3.50392	-1.43785	0.17105	0.239144
ENSG00000221221.1	AL139815.1	chr10	-0.394054	-3.50392	-1.43785	0.17105	0.239144
ENSG00000264574.1	MIR1254-2	chr10	-0.394054	-3.50392	-1.43785	0.17105	0.239144
ENSG00000266069.1	AL139821.1	chr10	-0.394054	-3.50392	-1.43785	0.17105	0.239144
ENSG00000222374.1	AC022021.1	chr10	-0.394054	-3.50392	-1.43785	0.17105	0.239144
ENSG00000220997.1	AL161651.1	chr10	-0.394054	-3.50392	-1.43785	0.17105	0.239144
ENSG00000263578.1	AL359546.1	chr10	-0.394054	-3.50392	-1.43785	0.17105	0.239144
ENSG00000222309.1	AL391839.1	chr10	-0.394054	-3.50392	-1.43785	0.17105	0.239144
ENSG00000263576.1	AL121748.1	chr10	-0.394054	-3.50392	-1.43785	0.17105	0.239144
ENSG00000264780.1	MIR4683	chr10	-0.394054	-3.50392	-1.43785	0.17105	0.239144
ENSG00000266684.1	AL117337.1	chr10	-0.394054	-3.50392	-1.43785	0.17105	0.239144
ENSG00000264398.1	AL031601.1	chr10	-0.394054	-3.50392	-1.43785	0.17105	0.239144
ENSG00000263795.1	MIR5100	chr10	-0.394054	-3.50392	-1.43785	0.17105	0.239144
ENSG00000238957.1	AL512640.1	chr10	-0.394054	-3.50392	-1.43785	0.17105	0.239144
ENSG00000263476.1	MIR3156-1	chr10	-0.394054	-3.50392	-1.43785	0.17105	0.239144
ENSG00000266000.1	AL731561.2	chr10	-0.394054	-3.50392	-1.43785	0.17105	0.239144
ENSG00000264800.1	MIR4294	chr10	-0.394054	-3.50392	-1.43785	0.17105	0.239144
ENSG00000216022.1	AC068062.1	chr10	-0.394054	-3.50392	-1.43785	0.17105	0.239144
ENSG00000263921.1	AC013737.1	chr10	-0.394054	-3.50392	-1.43785	0.17105	0.239144
ENSG00000221594.1	MIR548F1	chr10	-0.394054	-3.50392	-1.43785	0.17105	0.239144
ENSG00000264747.1	MIR3924	chr10	-0.394054	-3.50392	-1.43785	0.17105	0.239144
ENSG00000221272.2	AC067742.1	chr10	-0.394054	-3.50392	-1.43785	0.17105	0.239144
ENSG00000221094.1	AL671972.1	chr10	-0.394054	-3.50392	-1.43785	0.17105	0.239144
ENSG00000263920.1	AC067751.1	chr10	-0.394054	-3.50392	-1.43785	0.17105	0.239144
ENSG00000221774.1	AC016821.1	chr10	-0.394054	-3.50392	-1.43785	0.17105	0.239144
ENSG00000222631.2	AC025426.1	chr10	-0.394054	-3.50392	-1.43785	0.17105	0.239144
ENSG00000266082.1	AL138925.1	chr10	-0.394054	-3.50392	-1.43785	0.17105	0.239144
ENSG00000266344.1	AL353731.1	chr10	-0.394054	-3.50392	-1.43785	0.17105	0.239144
ENSG00000263626.1	AL392111.1	chr10	-0.394054	-3.50392	-1.43785	0.17105	0.239144
ENSG00000215921.1	AL731568.1	chr10	-0.394054	-3.50392	-1.43785	0.17105	0.239144
ENSG00000221232.1	AC012047.1	chr10	-0.394054	-3.50392	-1.43785	0.17105	0.239144
ENSG00000223243.1	AC074323.1	chr10	-0.394054	-3.50392	-1.43785	0.17105	0.239144
ENSG00000265990.1	AL356154.1	chr10	-0.394054	-3.50392	-1.43785	0.17105	0.239144
ENSG00000265268.1	AL356140.1	chr10	-0.394054	-3.50392	-1.43785	0.17105	0.239144
ENSG00000265375.1	MIR4679-2	chr10	-0.394054	-3.50392	-1.43785	0.17105	0.239144
ENSG00000266769.1	AL353751.1	chr10	-0.394054	-3.50392	-1.43785	0.17105	0.239144
ENSG00000264076.1	AL158040.1	chr10	-0.394054	-3.50392	-1.43785	0.17105	0.239144
ENSG00000207895.1	AL161652.1	chr10	-0.394054	-3.50392	-1.43785	0.17105	0.239144
ENSG00000221352.1	AL356214.1	chr10	-0.394054	-3.50392	-1.43785	0.17105	0.239144
ENSG00000266407.1	MIR3157	chr10	-0.394054	-3.50392	-1.43785	0.17105	0.239144
ENSG00000207976.1	MIR607	chr10	-0.394054	-3.50392	-1.43785	0.17105	0.239144
ENSG00000221465.1	AL162502.1	chr10	-0.394054	-3.50392	-1.43785	0.17105	0.239144
ENSG00000265398.1	AL139239.1	chr10	-0.394054	-3.50392	-1.43785	0.17105	0.239144
ENSG00000221419.1	MIR1287	chr10	-0.394054	-3.50392	-1.43785	0.17105	0.239144
ENSG00000264610.1	MIR4685	chr10	-0.394054	-3.50392	-1.43785	0.17105	0.239144
ENSG00000263436.1	MIR3158-1	chr10	-0.394054	-3.50392	-1.43785	0.17105	0.239144
ENSG00000202569.2	MIR146B	chr10	-0.394054	-3.50392	-1.43785	0.17105	0.239144
ENSG00000208033.1	MIR609	chr10	-0.394054	-3.50392	-1.43785	0.17105	0.239144
ENSG00000221359.1	AL355512.1	chr10	-0.394054	-3.50392	-1.43785	0.17105	0.239144
ENSG00000265827.1	MIR4680	chr10	-0.394054	-3.50392	-1.43785	0.17105	0.239144
ENSG00000238742.1	MIR2110	chr10	-0.394054	-3.50392	-1.43785	0.17105	0.239144
ENSG00000266782.1	MIR3663	chr10	-0.394054	-3.50392	-1.43785	0.17105	0.239144
ENSG00000222197.1	AL359836.1	chr10	-0.394054	-3.50392	-1.43785	0.17105	0.239144
ENSG00000266281.1	AL356865.2	chr10	-0.394054	-3.50392	-1.43785	0.17105	0.239144
ENSG00000263658.1	AL356865.1	chr10	-0.394054	-3.50392	-1.43785	0.17105	0.239144
ENSG00000215925.1	AL157788.1	chr10	-0.394054	-3.50392	-1.43785	0.17105	0.239144
ENSG00000221402.1	AL353664.1	chr10	-0.394054	-3.50392	-1.43785	0.17105	0.239144
ENSG00000265239.1	AC073587.1	chr10	-0.394054	-3.50392	-1.43785	0.17105	0.239144
ENSG00000265463.1	AC012391.1	chr10	-0.394054	-3.50392	-1.43785	0.17105	0.239144
ENSG00000221293.2	AC009987.1	chr10	-0.394054	-3.50392	-1.43785	0.17105	0.239144
ENSG00000221437.1	AC068058.1	chr10	-0.394054	-3.50392	-1.43785	0.17105	0.239144
ENSG00000265092.1	MIR4484	chr10	-0.394054	-3.50392	-1.43785	0.17105	0.239144
ENSG00000221717.1	AL583860.1	chr10	-0.394054	-3.50392	-1.43785	0.17105	0.239144
ENSG00000266061.1	AL355531.1	chr10	-0.394054	-3.50392	-1.43785	0.17105	0.239144
ENSG00000266676.1	MIR4297	chr10	-0.394054	-3.50392	-1.43785	0.17105	0.239144
ENSG00000264803.1	MIR378C	chr10	-0.394054	-3.50392	-1.43785	0.17105	0.239144
ENSG00000266057.1	AL607076.1	chr10	-0.394054	-3.50392	-1.43785	0.17105	0.239144
ENSG00000265977.1	AL450307.2	chr10	-0.394054	-3.50392	-1.43785	0.17105	0.239144
ENSG00000265395.1	MIR3944	chr10	-0.394054	-3.50392	-1.43785	0.17105	0.239144
ENSG00000266547.1	AL161645.1	chr10	-0.394054	-3.50392	-1.43785	0.17105	0.239144
ENSG00000221108.1	AL845259.1	chr10	-0.394054	-3.50392	-1.43785	0.17105	0.239144
ENSG00000199038.1	MIR210	chr11	-0.394054	-3.50392	-1.43785	0.17105	0.239144
ENSG00000264671.1	AP006477.1	chr11	-0.394054	-3.50392	-1.43785	0.17105	0.239144
ENSG00000265587.1	AC068580.1	chr11	-0.394054	-3.50392	-1.43785	0.17105	0.239144
ENSG00000264493.1	MIR4298	chr11	-0.394054	-3.50392	-1.43785	0.17105	0.239144
ENSG00000252187.1	AC051649.1	chr11	-0.394054	-3.50392	-1.43785	0.17105	0.239144
ENSG00000207805.1	MIR483	chr11	-0.394054	-3.50392	-1.43785	0.17105	0.239144
ENSG00000265258.1	MIR4686	chr11	-0.394054	-3.50392	-1.43785	0.17105	0.239144
ENSG00000221019.1	AC127526.1	chr11	-0.394054	-3.50392	-1.43785	0.17105	0.239144
ENSG00000263421.1	MIR4687	chr11	-0.394054	-3.50392	-1.43785	0.17105	0.239144
ENSG00000221030.1	AC010930.1	chr11	-0.394054	-3.50392	-1.43785	0.17105	0.239144
ENSG00000221703.1	MIR302E	chr11	-0.394054	-3.50392	-1.43785	0.17105	0.239144
ENSG00000264984.1	MIR5691	chr11	-0.394054	-3.50392	-1.43785	0.17105	0.239144
ENSG00000266625.1	AC084859.1	chr11	-0.394054	-3.50392	-1.43785	0.17105	0.239144
ENSG00000221556.1	AC103794.1	chr11	-0.394054	-3.50392	-1.43785	0.17105	0.239144
ENSG00000264378.1	AC116533.2	chr11	-0.394054	-3.50392	-1.43785	0.17105	0.239144
ENSG00000221322.1	AC116533.1	chr11	-0.394054	-3.50392	-1.43785	0.17105	0.239144
ENSG00000221037.1	AC090099.1	chr11	-0.394054	-3.50392	-1.43785	0.17105	0.239144
ENSG00000264603.1	MIR3159	chr11	-0.394054	-3.50392	-1.43785	0.17105	0.239144
ENSG00000265940.1	AC103974.1	chr11	-0.394054	-3.50392	-1.43785	0.17105	0.239144
ENSG00000265210.1	MIR4486	chr11	-0.394054	-3.50392	-1.43785	0.17105	0.239144
ENSG00000264478.1	AC100767.1	chr11	-0.394054	-3.50392	-1.43785	0.17105	0.239144
ENSG00000265837.1	AC015820.1	chr11	-0.394054	-3.50392	-1.43785	0.17105	0.239144
ENSG00000207874.1	MIR610	chr11	-0.394054	-3.50392	-1.43785	0.17105	0.239144
ENSG00000211499.1	AC110056.1	chr11	-0.394054	-3.50392	-1.43785	0.17105	0.239144
ENSG00000251968.1	AL133376.1	chr11	-0.394054	-3.50392	-1.43785	0.17105	0.239144
ENSG00000221629.1	AL162614.1	chr11	-0.394054	-3.50392	-1.43785	0.17105	0.239144
ENSG00000223134.1	AL122015.1	chr11	-0.394054	-3.50392	-1.43785	0.17105	0.239144
ENSG00000266590.1	AC090692.1	chr11	-0.394054	-3.50392	-1.43785	0.17105	0.239144
ENSG00000264020.1	AC027806.1	chr11	-0.394054	-3.50392	-1.43785	0.17105	0.239144
ENSG00000221804.1	AC021749.1	chr11	-0.394054	-3.50392	-1.43785	0.17105	0.239144
ENSG00000266526.1	AC090720.1	chr11	-0.394054	-3.50392	-1.43785	0.17105	0.239144
ENSG00000221357.1	AC104387.1	chr11	-0.394054	-3.50392	-1.43785	0.17105	0.239144
ENSG00000211568.1	MIR670	chr11	-0.394054	-3.50392	-1.43785	0.17105	0.239144
ENSG00000199077.1	MIR129-2	chr11	-0.394054	-3.50392	-1.43785	0.17105	0.239144
ENSG00000264102.1	MIR4688	chr11	-0.394054	-3.50392	-1.43785	0.17105	0.239144
ENSG00000265014.1	MIR3160-2	chr11	-0.394054	-3.50392	-1.43785	0.17105	0.239144
ENSG00000265910.1	AC090559.2	chr11	-0.394054	-3.50392	-1.43785	0.17105	0.239144
ENSG00000264583.1	MIR4487	chr11	-0.394054	-3.50392	-1.43785	0.17105	0.239144
ENSG00000265467.1	AC090559.1	chr11	-0.394054	-3.50392	-1.43785	0.17105	0.239144
ENSG00000263693.1	MIR3161	chr11	-0.394054	-3.50392	-1.43785	0.17105	0.239144
ENSG00000264637.1	AC110283.1	chr11	-0.394054	-3.50392	-1.43785	0.17105	0.239144
ENSG00000263546.1	AP002517.1	chr11	-0.394054	-3.50392	-1.43785	0.17105	0.239144
ENSG00000266018.1	AP000781.1	chr11	-0.394054	-3.50392	-1.43785	0.17105	0.239144
ENSG00000208009.1	MIR130A	chr11	-0.394054	-3.50392	-1.43785	0.17105	0.239144
ENSG00000265783.1	AP000445.3	chr11	-0.394054	-3.50392	-1.43785	0.17105	0.239144
ENSG00000266006.1	MIR4488	chr11	-0.394054	-3.50392	-1.43785	0.17105	0.239144
ENSG00000207601.1	MIR611	chr11	-0.394054	-3.50392	-1.43785	0.17105	0.239144
ENSG00000222326.1	MIR1908	chr11	-0.394054	-3.50392	-1.43785	0.17105	0.239144
ENSG00000265696.1	AP003064.2	chr11	-0.394054	-3.50392	-1.43785	0.17105	0.239144
ENSG00000221273.1	MIR1237	chr11	-0.394054	-3.50392	-1.43785	0.17105	0.239144
ENSG00000207648.1	MIR192	chr11	-0.394054	-3.50392	-1.43785	0.17105	0.239144
ENSG00000266041.1	MIR4690	chr11	-0.394054	-3.50392	-1.43785	0.17105	0.239144
ENSG00000265874.1	MIR4489	chr11	-0.394054	-3.50392	-1.43785	0.17105	0.239144
ENSG00000266451.1	AP003385.1	chr11	-0.394054	-3.50392	-1.43785	0.17105	0.239144
ENSG00000221553.1	AC004924.1	chr11	-0.394054	-3.50392	-1.43785	0.17105	0.239144
ENSG00000266737.1	MIR4691	chr11	-0.394054	-3.50392	-1.43785	0.17105	0.239144
ENSG00000222339.1	AP000807.2	chr11	-0.394054	-3.50392	-1.43785	0.17105	0.239144
ENSG00000212093.1	AP000807.1	chr11	-0.394054	-3.50392	-1.43785	0.17105	0.239144
ENSG00000266854.1	AP003096.1	chr11	-0.394054	-3.50392	-1.43785	0.17105	0.239144
ENSG00000263744.1	MIR3664	chr11	-0.394054	-3.50392	-1.43785	0.17105	0.239144
ENSG00000221458.1	AP003498.1	chr11	-0.394054	-3.50392	-1.43785	0.17105	0.239144
ENSG00000223235.1	AP003498.2	chr11	-0.394054	-3.50392	-1.43785	0.17105	0.239144
ENSG00000266859.1	AP000719.1	chr11	-0.394054	-3.50392	-1.43785	0.17105	0.239144
ENSG00000272036.1	MIR139	chr11	-0.394054	-3.50392	-1.43785	0.17105	0.239144
ENSG00000264402.1	MIR548AL	chr11	-0.394054	-3.50392	-1.43785	0.17105	0.239144
ENSG00000264095.1	AP000560.1	chr11	-0.394054	-3.50392	-1.43785	0.17105	0.239144
ENSG00000271767.1	AP002789.1	chr11	-0.394054	-3.50392	-1.43785	0.17105	0.239144
ENSG00000264110.1	MIR4300	chr11	-0.394054	-3.50392	-1.43785	0.17105	0.239144
ENSG00000264838.1	AP003305.1	chr11	-0.394054	-3.50392	-1.43785	0.17105	0.239144
ENSG00000266581.1	MIR3166	chr11	-0.394054	-3.50392	-1.43785	0.17105	0.239144
ENSG00000221130.1	AP001482.1	chr11	-0.394054	-3.50392	-1.43785	0.17105	0.239144
ENSG00000223101.1	AP002364.1	chr11	-0.394054	-3.50392	-1.43785	0.17105	0.239144
ENSG00000266703.1	MIR4490	chr11	-0.394054	-3.50392	-1.43785	0.17105	0.239144
ENSG00000221586.1	MIR1261	chr11	-0.394054	-3.50392	-1.43785	0.17105	0.239144
ENSG00000221565.1	AP004242.1	chr11	-0.394054	-3.50392	-1.43785	0.17105	0.239144
ENSG00000221170.1	MIR1304	chr11	-0.394054	-3.50392	-1.43785	0.17105	0.239144
ENSG00000263966.1	AP000765.1	chr11	-0.394054	-3.50392	-1.43785	0.17105	0.239144
ENSG00000266192.1	MIR1260B	chr11	-0.394054	-3.50392	-1.43785	0.17105	0.239144
ENSG00000216073.2	AP003730.1	chr11	-0.394054	-3.50392	-1.43785	0.17105	0.239144
ENSG00000266616.1	AP003558.1	chr11	-0.394054	-3.50392	-1.43785	0.17105	0.239144
ENSG00000265208.1	AC015600.1	chr11	-0.394054	-3.50392	-1.43785	0.17105	0.239144
ENSG00000263885.1	MIR3920	chr11	-0.394054	-3.50392	-1.43785	0.17105	0.239144
ENSG00000264200.1	MIR4693	chr11	-0.394054	-3.50392	-1.43785	0.17105	0.239144
ENSG00000263371.1	AP000673.1	chr11	-0.394054	-3.50392	-1.43785	0.17105	0.239144
ENSG00000264542.1	AP001282.1	chr11	-0.394054	-3.50392	-1.43785	0.17105	0.239144
ENSG00000221607.1	AP005718.1	chr11	-0.394054	-3.50392	-1.43785	0.17105	0.239144
ENSG00000264032.1	MIR4491	chr11	-0.394054	-3.50392	-1.43785	0.17105	0.239144
ENSG00000207811.1	MIR34B	chr11	-0.394054	-3.50392	-1.43785	0.17105	0.239144
ENSG00000207562.1	MIR34C	chr11	-0.394054	-3.50392	-1.43785	0.17105	0.239144
ENSG00000265140.1	MIR4301	chr11	-0.394054	-3.50392	-1.43785	0.17105	0.239144
ENSG00000221112.1	AP000908.1	chr11	-0.394054	-3.50392	-1.43785	0.17105	0.239144
ENSG00000264211.1	MIR4492	chr11	-0.394054	-3.50392	-1.43785	0.17105	0.239144
ENSG00000266398.1	MIR3656	chr11	-0.394054	-3.50392	-1.43785	0.17105	0.239144
ENSG00000265357.1	MIR4493	chr11	-0.394054	-3.50392	-1.43785	0.17105	0.239144
ENSG00000266814.1	AP000868.1	chr11	-0.394054	-3.50392	-1.43785	0.17105	0.239144
ENSG00000215942.2	AP000866.1	chr11	-0.394054	-3.50392	-1.43785	0.17105	0.239144
ENSG00000266215.1	MIR3167	chr11	-0.394054	-3.50392	-1.43785	0.17105	0.239144
ENSG00000221516.1	AP002806.1	chr11	-0.394054	-3.50392	-1.43785	0.17105	0.239144
ENSG00000238504.1	AP005638.1	chr11	-0.394054	-3.50392	-1.43785	0.17105	0.239144
ENSG00000264674.1	AP000911.1	chr11	-0.394054	-3.50392	-1.43785	0.17105	0.239144
ENSG00000238823.1	AC215219.1	chr12	-0.394054	-3.50392	-1.43785	0.17105	0.239144
ENSG00000266043.1	MIR3649	chr12	-0.394054	-3.50392	-1.43785	0.17105	0.239144
ENSG00000266026.1	AC092111.1	chr12	-0.394054	-3.50392	-1.43785	0.17105	0.239144
ENSG00000221104.1	AC092865.1	chr12	-0.394054	-3.50392	-1.43785	0.17105	0.239144
ENSG00000266218.1	AC092865.2	chr12	-0.394054	-3.50392	-1.43785	0.17105	0.239144
ENSG00000211542.1	AC007436.1	chr12	-0.394054	-3.50392	-1.43785	0.17105	0.239144
ENSG00000266633.1	AC006432.1	chr12	-0.394054	-3.50392	-1.43785	0.17105	0.239144
ENSG00000221128.1	AC007450.1	chr12	-0.394054	-3.50392	-1.43785	0.17105	0.239144
ENSG00000207817.1	MIR614	chr12	-0.394054	-3.50392	-1.43785	0.17105	0.239144
ENSG00000252445.1	AC007535.1	chr12	-0.394054	-3.50392	-1.43785	0.17105	0.239144
ENSG00000215923.1	AC007528.1	chr12	-0.394054	-3.50392	-1.43785	0.17105	0.239144
ENSG00000216192.1	MIR920	chr12	-0.394054	-3.50392	-1.43785	0.17105	0.239144
ENSG00000222481.1	AC012150.1	chr12	-0.394054	-3.50392	-1.43785	0.17105	0.239144
ENSG00000266482.1	AC023157.1	chr12	-0.394054	-3.50392	-1.43785	0.17105	0.239144
ENSG00000252584.1	AC023050.1	chr12	-0.394054	-3.50392	-1.43785	0.17105	0.239144
ENSG00000238911.1	AC026357.1	chr12	-0.394054	-3.50392	-1.43785	0.17105	0.239144
ENSG00000265029.1	AC023158.1	chr12	-0.394054	-3.50392	-1.43785	0.17105	0.239144
ENSG00000264446.1	AC046130.1	chr12	-0.394054	-3.50392	-1.43785	0.17105	0.239144
ENSG00000266333.1	AC117372.1	chr12	-0.394054	-3.50392	-1.43785	0.17105	0.239144
ENSG00000252801.2	AC067735.1	chr12	-0.394054	-3.50392	-1.43785	0.17105	0.239144
ENSG00000252974.1	AC121334.1	chr12	-0.394054	-3.50392	-1.43785	0.17105	0.239144
ENSG00000223082.1	AC121336.1	chr12	-0.394054	-3.50392	-1.43785	0.17105	0.239144
ENSG00000222884.1	AC023513.1	chr12	-0.394054	-3.50392	-1.43785	0.17105	0.239144
ENSG00000215993.1	AC079603.1	chr12	-0.394054	-3.50392	-1.43785	0.17105	0.239144
ENSG00000264906.1	MIR4494	chr12	-0.394054	-3.50392	-1.43785	0.17105	0.239144
ENSG00000221604.1	MIR1293	chr12	-0.394054	-3.50392	-1.43785	0.17105	0.239144
ENSG00000265804.1	AC078864.2	chr12	-0.394054	-3.50392	-1.43785	0.17105	0.239144
ENSG00000265039.1	AC107016.2	chr12	-0.394054	-3.50392	-1.43785	0.17105	0.239144
ENSG00000207924.1	MIR196A2	chr12	-0.394054	-3.50392	-1.43785	0.17105	0.239144
ENSG00000265371.1	MIR3198-2	chr12	-0.394054	-3.50392	-1.43785	0.17105	0.239144
ENSG00000266016.1	AC009779.1	chr12	-0.394054	-3.50392	-1.43785	0.17105	0.239144
ENSG00000263832.1	AC023237.1	chr12	-0.394054	-3.50392	-1.43785	0.17105	0.239144
ENSG00000221365.1	MIR1228	chr12	-0.394054	-3.50392	-1.43785	0.17105	0.239144
ENSG00000266465.1	AC025165.1	chr12	-0.394054	-3.50392	-1.43785	0.17105	0.239144
ENSG00000266724.1	AC108721.2	chr12	-0.394054	-3.50392	-1.43785	0.17105	0.239144
ENSG00000265430.1	AC108721.1	chr12	-0.394054	-3.50392	-1.43785	0.17105	0.239144
ENSG00000264437.1	AC091517.1	chr12	-0.394054	-3.50392	-1.43785	0.17105	0.239144
ENSG00000265796.1	AC084357.1	chr12	-0.394054	-3.50392	-1.43785	0.17105	0.239144
ENSG00000207546.1	MIR548C	chr12	-0.394054	-3.50392	-1.43785	0.17105	0.239144
ENSG00000266539.1	AC078889.1	chr12	-0.394054	-3.50392	-1.43785	0.17105	0.239144
ENSG00000263910.1	AC133749.1	chr12	-0.394054	-3.50392	-1.43785	0.17105	0.239144
ENSG00000252547.1	AC139931.1	chr12	-0.394054	-3.50392	-1.43785	0.17105	0.239144
ENSG00000264405.1	MIR3913-2	chr12	-0.394054	-3.50392	-1.43785	0.17105	0.239144
ENSG00000216084.1	AC131213.1	chr12	-0.394054	-3.50392	-1.43785	0.17105	0.239144
ENSG00000272231.1	AC136188.1	chr12	-0.394054	-3.50392	-1.43785	0.17105	0.239144
ENSG00000264155.1	AC090015.1	chr12	-0.394054	-3.50392	-1.43785	0.17105	0.239144
ENSG00000264062.1	AC131012.1	chr12	-0.394054	-3.50392	-1.43785	0.17105	0.239144
ENSG00000238890.1	AC078917.1	chr12	-0.394054	-3.50392	-1.43785	0.17105	0.239144
ENSG00000221788.1	MIR1252	chr12	-0.394054	-3.50392	-1.43785	0.17105	0.239144
ENSG00000266390.1	AC027288.2	chr12	-0.394054	-3.50392	-1.43785	0.17105	0.239144
ENSG00000263757.1	AC027288.1	chr12	-0.394054	-3.50392	-1.43785	0.17105	0.239144
ENSG00000265227.1	MIR4699	chr12	-0.394054	-3.50392	-1.43785	0.17105	0.239144
ENSG00000221260.2	AC083810.1	chr12	-0.394054	-3.50392	-1.43785	0.17105	0.239144
ENSG00000221121.1	AC083811.1	chr12	-0.394054	-3.50392	-1.43785	0.17105	0.239144
ENSG00000263449.1	AC021887.1	chr12	-0.394054	-3.50392	-1.43785	0.17105	0.239144
ENSG00000264077.1	AC010196.1	chr12	-0.394054	-3.50392	-1.43785	0.17105	0.239144
ENSG00000221617.1	AC138123.1	chr12	-0.394054	-3.50392	-1.43785	0.17105	0.239144
ENSG00000266099.1	MIR5700	chr12	-0.394054	-3.50392	-1.43785	0.17105	0.239144
ENSG00000208038.1	MIR492	chr12	-0.394054	-3.50392	-1.43785	0.17105	0.239144
ENSG00000263364.1	AC021052.1	chr12	-0.394054	-3.50392	-1.43785	0.17105	0.239144
ENSG00000207586.1	MIR135A2	chr12	-0.394054	-3.50392	-1.43785	0.17105	0.239144
ENSG00000265861.1	MIR4495	chr12	-0.394054	-3.50392	-1.43785	0.17105	0.239144
ENSG00000263890.1	MIR4303	chr12	-0.394054	-3.50392	-1.43785	0.17105	0.239144
ENSG00000221770.1	AC010203.1	chr12	-0.394054	-3.50392	-1.43785	0.17105	0.239144
ENSG00000239036.1	AC010209.1	chr12	-0.394054	-3.50392	-1.43785	0.17105	0.239144
ENSG00000221807.2	AC069227.1	chr12	-0.394054	-3.50392	-1.43785	0.17105	0.239144
ENSG00000238909.1	AC068643.1	chr12	-0.394054	-3.50392	-1.43785	0.17105	0.239144
ENSG00000265072.1	MIR3652	chr12	-0.394054	-3.50392	-1.43785	0.17105	0.239144
ENSG00000264295.1	MIR3922	chr12	-0.394054	-3.50392	-1.43785	0.17105	0.239144
ENSG00000265054.1	AC090051.1	chr12	-0.394054	-3.50392	-1.43785	0.17105	0.239144
ENSG00000264749.1	AC011313.1	chr12	-0.394054	-3.50392	-1.43785	0.17105	0.239144
ENSG00000263632.1	AC126177.1	chr12	-0.394054	-3.50392	-1.43785	0.17105	0.239144
ENSG00000238424.1	AC190387.1	chr12	-0.394054	-3.50392	-1.43785	0.17105	0.239144
ENSG00000263510.1	MIR4497	chr12	-0.394054	-3.50392	-1.43785	0.17105	0.239144
ENSG00000221259.1	AC002978.1	chr12	-0.394054	-3.50392	-1.43785	0.17105	0.239144
ENSG00000221386.1	AC002979.1	chr12	-0.394054	-3.50392	-1.43785	0.17105	0.239144
ENSG00000221560.1	MIR1302-1	chr12	-0.394054	-3.50392	-1.43785	0.17105	0.239144
ENSG00000265632.1	AC069240.1	chr12	-0.394054	-3.50392	-1.43785	0.17105	0.239144
ENSG00000264037.1	MIR4472-2	chr12	-0.394054	-3.50392	-1.43785	0.17105	0.239144
ENSG00000221280.1	AC026366.1	chr12	-0.394054	-3.50392	-1.43785	0.17105	0.239144
ENSG00000222647.1	AC002070.1	chr12	-0.394054	-3.50392	-1.43785	0.17105	0.239144
ENSG00000221323.1	MIR1178	chr12	-0.394054	-3.50392	-1.43785	0.17105	0.239144
ENSG00000265455.1	MIR4700	chr12	-0.394054	-3.50392	-1.43785	0.17105	0.239144
ENSG00000265526.1	MIR4304	chr12	-0.394054	-3.50392	-1.43785	0.17105	0.239144
ENSG00000266655.1	MIR3908	chr12	-0.394054	-3.50392	-1.43785	0.17105	0.239144
ENSG00000239776.2	AC079949.1	chr12	-0.394054	-3.50392	-1.43785	0.17105	0.239144
ENSG00000265061.1	MIR4419B	chr12	-0.394054	-3.50392	-1.43785	0.17105	0.239144
ENSG00000221749.1	AC107020.1	chr12	-0.394054	-3.50392	-1.43785	0.17105	0.239144
ENSG00000271905.1	AC137590.1	chr12	-0.394054	-3.50392	-1.43785	0.17105	0.239144
ENSG00000266230.1	AL591925.1	chr13	-0.394054	-3.50392	-1.43785	0.17105	0.239144
ENSG00000265710.1	AL161772.1	chr13	-0.394054	-3.50392	-1.43785	0.17105	0.239144
ENSG00000240341.2	AL162853.1	chr13	-0.394054	-3.50392	-1.43785	0.17105	0.239144
ENSG00000223116.1	AL157931.1	chr13	-0.394054	-3.50392	-1.43785	0.17105	0.239144
ENSG00000266216.1	AL359538.2	chr13	-0.394054	-3.50392	-1.43785	0.17105	0.239144
ENSG00000211508.1	AL359538.1	chr13	-0.394054	-3.50392	-1.43785	0.17105	0.239144
ENSG00000221324.1	AL590787.1	chr13	-0.394054	-3.50392	-1.43785	0.17105	0.239144
ENSG00000221756.1	AL159977.1	chr13	-0.394054	-3.50392	-1.43785	0.17105	0.239144
ENSG00000221670.1	AL596092.1	chr13	-0.394054	-3.50392	-1.43785	0.17105	0.239144
ENSG00000266816.1	AL356750.1	chr13	-0.394054	-3.50392	-1.43785	0.17105	0.239144
ENSG00000221677.2	AL161898.1	chr13	-0.394054	-3.50392	-1.43785	0.17105	0.239144
ENSG00000264288.1	AL138999.1	chr13	-0.394054	-3.50392	-1.43785	0.17105	0.239144
ENSG00000221519.1	AL390071.1	chr13	-0.394054	-3.50392	-1.43785	0.17105	0.239144
ENSG00000266047.1	AL139377.1	chr13	-0.394054	-3.50392	-1.43785	0.17105	0.239144
ENSG00000222602.1	AL136160.1	chr13	-0.394054	-3.50392	-1.43785	0.17105	0.239144
ENSG00000216014.1	AL512505.1	chr13	-0.394054	-3.50392	-1.43785	0.17105	0.239144
ENSG00000264171.1	MIR4305	chr13	-0.394054	-3.50392	-1.43785	0.17105	0.239144
ENSG00000264226.1	MIR3168	chr13	-0.394054	-3.50392	-1.43785	0.17105	0.239144
ENSG00000263907.1	AL354833.1	chr13	-0.394054	-3.50392	-1.43785	0.17105	0.239144
ENSG00000263928.1	AL354833.2	chr13	-0.394054	-3.50392	-1.43785	0.17105	0.239144
ENSG00000264042.1	AL354833.3	chr13	-0.394054	-3.50392	-1.43785	0.17105	0.239144
ENSG00000265679.1	AL139328.1	chr13	-0.394054	-3.50392	-1.43785	0.17105	0.239144
ENSG00000221163.1	AL138963.1	chr13	-0.394054	-3.50392	-1.43785	0.17105	0.239144
ENSG00000222391.1	AL137118.1	chr13	-0.394054	-3.50392	-1.43785	0.17105	0.239144
ENSG00000265585.1	AL161421.1	chr13	-0.394054	-3.50392	-1.43785	0.17105	0.239144
ENSG00000264526.1	AL136123.1	chr13	-0.394054	-3.50392	-1.43785	0.17105	0.239144
ENSG00000221198.2	AL138696.1	chr13	-0.394054	-3.50392	-1.43785	0.17105	0.239144
ENSG00000266611.1	MIR4703	chr13	-0.394054	-3.50392	-1.43785	0.17105	0.239144
ENSG00000211579.1	MIR759	chr13	-0.394054	-3.50392	-1.43785	0.17105	0.239144
ENSG00000220990.1	AL450423.1	chr13	-0.394054	-3.50392	-1.43785	0.17105	0.239144
ENSG00000266699.1	AL512655.1	chr13	-0.394054	-3.50392	-1.43785	0.17105	0.239144
ENSG00000264387.1	MIR5007	chr13	-0.394054	-3.50392	-1.43785	0.17105	0.239144
ENSG00000212054.2	AL354764.1	chr13	-0.394054	-3.50392	-1.43785	0.17105	0.239144
ENSG00000266663.1	MIR3169	chr13	-0.394054	-3.50392	-1.43785	0.17105	0.239144
ENSG00000212007.2	AL596329.1	chr13	-0.394054	-3.50392	-1.43785	0.17105	0.239144
ENSG00000221685.1	AL354775.1	chr13	-0.394054	-3.50392	-1.43785	0.17105	0.239144
ENSG00000263581.1	MIR548X2	chr13	-0.394054	-3.50392	-1.43785	0.17105	0.239144
ENSG00000263561.1	MIR4704	chr13	-0.394054	-3.50392	-1.43785	0.17105	0.239144
ENSG00000265959.1	AL354720.1	chr13	-0.394054	-3.50392	-1.43785	0.17105	0.239144
ENSG00000266534.1	AL162571.1	chr13	-0.394054	-3.50392	-1.43785	0.17105	0.239144
ENSG00000264908.1	AC000403.1	chr13	-0.394054	-3.50392	-1.43785	0.17105	0.239144
ENSG00000266325.1	MIR3665	chr13	-0.394054	-3.50392	-1.43785	0.17105	0.239144
ENSG00000263868.1	AL139319.1	chr13	-0.394054	-3.50392	-1.43785	0.17105	0.239144
ENSG00000238980.2	AL354806.1	chr13	-0.394054	-3.50392	-1.43785	0.17105	0.239144
ENSG00000266052.1	MIR4500	chr13	-0.394054	-3.50392	-1.43785	0.17105	0.239144
ENSG00000223059.1	AL354896.1	chr13	-0.394054	-3.50392	-1.43785	0.17105	0.239144
ENSG00000207858.1	MIR622	chr13	-0.394054	-3.50392	-1.43785	0.17105	0.239144
ENSG00000266207.1	AL583784.1	chr13	-0.394054	-3.50392	-1.43785	0.17105	0.239144
ENSG00000222643.1	AL603632.1	chr13	-0.394054	-3.50392	-1.43785	0.17105	0.239144
ENSG00000239050.1	AL354741.1	chr13	-0.394054	-3.50392	-1.43785	0.17105	0.239144
ENSG00000221316.1	AL445204.1	chr13	-0.394054	-3.50392	-1.43785	0.17105	0.239144
ENSG00000221473.2	AL138710.1	chr13	-0.394054	-3.50392	-1.43785	0.17105	0.239144
ENSG00000264989.1	AL136302.1	chr13	-0.394054	-3.50392	-1.43785	0.17105	0.239144
ENSG00000264726.1	AL162711.1	chr13	-0.394054	-3.50392	-1.43785	0.17105	0.239144
ENSG00000238442.1	CR383657.1	chr14	-0.394054	-3.50392	-1.43785	0.17105	0.239144
ENSG00000265199.1	AL359218.1	chr14	-0.394054	-3.50392	-1.43785	0.17105	0.239144
ENSG00000266336.1	AL356019.1	chr14	-0.394054	-3.50392	-1.43785	0.17105	0.239144
ENSG00000222776.1	AE000659.1	chr14	-0.394054	-3.50392	-1.43785	0.17105	0.239144
ENSG00000238634.1	AE000660.1	chr14	-0.394054	-3.50392	-1.43785	0.17105	0.239144
ENSG00000265037.1	MIR4707	chr14	-0.394054	-3.50392	-1.43785	0.17105	0.239144
ENSG00000207765.1	AL132780.1	chr14	-0.394054	-3.50392	-1.43785	0.17105	0.239144
ENSG00000199157.1	MIR208A	chr14	-0.394054	-3.50392	-1.43785	0.17105	0.239144
ENSG00000215991.1	MIR208B	chr14	-0.394054	-3.50392	-1.43785	0.17105	0.239144
ENSG00000212037.1	AL049831.1	chr14	-0.394054	-3.50392	-1.43785	0.17105	0.239144
ENSG00000265165.1	MIR4307	chr14	-0.394054	-3.50392	-1.43785	0.17105	0.239144
ENSG00000222899.1	AL110292.1	chr14	-0.394054	-3.50392	-1.43785	0.17105	0.239144
ENSG00000264657.1	hsa-mir-3171	chr14	-0.394054	-3.50392	-1.43785	0.17105	0.239144
ENSG00000223164.1	AL445384.1	chr14	-0.394054	-3.50392	-1.43785	0.17105	0.239144
ENSG00000264797.1	AL356756.1	chr14	-0.394054	-3.50392	-1.43785	0.17105	0.239144
ENSG00000265244.1	AL358340.1	chr14	-0.394054	-3.50392	-1.43785	0.17105	0.239144
ENSG00000265530.1	AL121594.1	chr14	-0.394054	-3.50392	-1.43785	0.17105	0.239144
ENSG00000266264.1	AL162311.1	chr14	-0.394054	-3.50392	-1.43785	0.17105	0.239144
ENSG00000212071.1	AL162511.1	chr14	-0.394054	-3.50392	-1.43785	0.17105	0.239144
ENSG00000266327.1	MIR4503	chr14	-0.394054	-3.50392	-1.43785	0.17105	0.239144
ENSG00000221645.2	AL157791.1	chr14	-0.394054	-3.50392	-1.43785	0.17105	0.239144
ENSG00000221695.1	AL390335.1	chr14	-0.394054	-3.50392	-1.43785	0.17105	0.239144
ENSG00000266500.1	AL138498.1	chr14	-0.394054	-3.50392	-1.43785	0.17105	0.239144
ENSG00000222084.1	AL445074.1	chr14	-0.394054	-3.50392	-1.43785	0.17105	0.239144
ENSG00000264420.1	AL158111.1	chr14	-0.394054	-3.50392	-1.43785	0.17105	0.239144
ENSG00000263945.1	MIR548Y	chr14	-0.394054	-3.50392	-1.43785	0.17105	0.239144
ENSG00000251731.1	AL512359.1	chr14	-0.394054	-3.50392	-1.43785	0.17105	0.239144
ENSG00000266552.1	AL356020.1	chr14	-0.394054	-3.50392	-1.43785	0.17105	0.239144
ENSG00000266431.1	MIR5580	chr14	-0.394054	-3.50392	-1.43785	0.17105	0.239144
ENSG00000221254.2	AL163952.2	chr14	-0.394054	-3.50392	-1.43785	0.17105	0.239144
ENSG00000221427.1	AL121819.1	chr14	-0.394054	-3.50392	-1.43785	0.17105	0.239144
ENSG00000252869.1	AL159140.1	chr14	-0.394054	-3.50392	-1.43785	0.17105	0.239144
ENSG00000263629.1	MIR5586	chr14	-0.394054	-3.50392	-1.43785	0.17105	0.239144
ENSG00000265711.1	AL049871.1	chr14	-0.394054	-3.50392	-1.43785	0.17105	0.239144
ENSG00000221537.1	MIR548H1	chr14	-0.394054	-3.50392	-1.43785	0.17105	0.239144
ENSG00000266740.1	MIR4708	chr14	-0.394054	-3.50392	-1.43785	0.17105	0.239144
ENSG00000207781.1	MIR625	chr14	-0.394054	-3.50392	-1.43785	0.17105	0.239144
ENSG00000238876.1	AL391261.1	chr14	-0.394054	-3.50392	-1.43785	0.17105	0.239144
ENSG00000265993.1	MIR5694	chr14	-0.394054	-3.50392	-1.43785	0.17105	0.239144
ENSG00000264741.1	MIR4505	chr14	-0.394054	-3.50392	-1.43785	0.17105	0.239144
ENSG00000265649.1	MIR4709	chr14	-0.394054	-3.50392	-1.43785	0.17105	0.239144
ENSG00000212061.2	AC016543.1	chr14	-0.394054	-3.50392	-1.43785	0.17105	0.239144
ENSG00000221754.1	MIR1260A	chr14	-0.394054	-3.50392	-1.43785	0.17105	0.239144
ENSG00000239163.1	AC007056.1	chr14	-0.394054	-3.50392	-1.43785	0.17105	0.239144
ENSG00000221178.1	AC008045.1	chr14	-0.394054	-3.50392	-1.43785	0.17105	0.239144
ENSG00000238758.1	AL512791.1	chr14	-0.394054	-3.50392	-1.43785	0.17105	0.239144
ENSG00000252748.1	AL096869.1	chr14	-0.394054	-3.50392	-1.43785	0.17105	0.239144
ENSG00000265856.1	AL133153.1	chr14	-0.394054	-3.50392	-1.43785	0.17105	0.239144
ENSG00000265768.1	MIR4506	chr14	-0.394054	-3.50392	-1.43785	0.17105	0.239144
ENSG00000263357.1	AL133167.1	chr14	-0.394054	-3.50392	-1.43785	0.17105	0.239144
ENSG00000221236.2	AL137190.1	chr14	-0.394054	-3.50392	-1.43785	0.17105	0.239144
ENSG00000222066.1	AL163760.1	chr14	-0.394054	-3.50392	-1.43785	0.17105	0.239144
ENSG00000216173.1	AL132819.1	chr14	-0.394054	-3.50392	-1.43785	0.17105	0.239144
ENSG00000265154.1	MIR151B	chr14	-0.394054	-3.50392	-1.43785	0.17105	0.239144
ENSG00000199082.1	MIR342	chr14	-0.394054	-3.50392	-1.43785	0.17105	0.239144
ENSG00000263519.1	AL157871.1	chr14	-0.394054	-3.50392	-1.43785	0.17105	0.239144
ENSG00000266461.1	MIR2392	chr14	-0.394054	-3.50392	-1.43785	0.17105	0.239144
ENSG00000211574.1	MIR770	chr14	-0.394054	-3.50392	-1.43785	0.17105	0.239144
ENSG00000207989.1	MIR493	chr14	-0.394054	-3.50392	-1.43785	0.17105	0.239144
ENSG00000272291.1	MIR665	chr14	-0.394054	-3.50392	-1.43785	0.17105	0.239144
ENSG00000208001.1	MIR431	chr14	-0.394054	-3.50392	-1.43785	0.17105	0.239144
ENSG00000207608.1	MIR127	chr14	-0.394054	-3.50392	-1.43785	0.17105	0.239144
ENSG00000272458.1	MIR432	chr14	-0.394054	-3.50392	-1.43785	0.17105	0.239144
ENSG00000207942.1	MIR136	chr14	-0.394054	-3.50392	-1.43785	0.17105	0.239144
ENSG00000221077.1	AL117190.1	chr14	-0.394054	-3.50392	-1.43785	0.17105	0.239144
ENSG00000199005.1	MIR370	chr14	-0.394054	-3.50392	-1.43785	0.17105	0.239144
ENSG00000199088.3	MIR379	chr14	-0.394054	-3.50392	-1.43785	0.17105	0.239144
ENSG00000199109.2	MIR411	chr14	-0.394054	-3.50392	-1.43785	0.17105	0.239144
ENSG00000207749.2	MIR299	chr14	-0.394054	-3.50392	-1.43785	0.17105	0.239144
ENSG00000198982.2	MIR380	chr14	-0.394054	-3.50392	-1.43785	0.17105	0.239144
ENSG00000221745.1	MIR1197	chr14	-0.394054	-3.50392	-1.43785	0.17105	0.239144
ENSG00000199069.1	MIR323A	chr14	-0.394054	-3.50392	-1.43785	0.17105	0.239144
ENSG00000211582.1	MIR758	chr14	-0.394054	-3.50392	-1.43785	0.17105	0.239144
ENSG00000207761.1	MIR329-1	chr14	-0.394054	-3.50392	-1.43785	0.17105	0.239144
ENSG00000207762.1	MIR329-2	chr14	-0.394054	-3.50392	-1.43785	0.17105	0.239144
ENSG00000194717.2	MIR494	chr14	-0.394054	-3.50392	-1.43785	0.17105	0.239144
ENSG00000212040.1	MIR543	chr14	-0.394054	-3.50392	-1.43785	0.17105	0.239144
ENSG00000207743.1	MIR495	chr14	-0.394054	-3.50392	-1.43785	0.17105	0.239144
ENSG00000265032.1	AL132709.2	chr14	-0.394054	-3.50392	-1.43785	0.17105	0.239144
ENSG00000271946.1	MIR376C	chr14	-0.394054	-3.50392	-1.43785	0.17105	0.239144
ENSG00000207934.1	MIR654	chr14	-0.394054	-3.50392	-1.43785	0.17105	0.239144
ENSG00000264882.1	MIR376A1	chr14	-0.394054	-3.50392	-1.43785	0.17105	0.239144
ENSG00000215957.1	MIR300	chr14	-0.394054	-3.50392	-1.43785	0.17105	0.239144
ENSG00000221525.1	MIR1185-1	chr14	-0.394054	-3.50392	-1.43785	0.17105	0.239144
ENSG00000221614.1	MIR1185-2	chr14	-0.394054	-3.50392	-1.43785	0.17105	0.239144
ENSG00000199020.1	MIR381	chr14	-0.394054	-3.50392	-1.43785	0.17105	0.239144
ENSG00000207754.1	MIR487B	chr14	-0.394054	-3.50392	-1.43785	0.17105	0.239144
ENSG00000202560.2	MIR539	chr14	-0.394054	-3.50392	-1.43785	0.17105	0.239144
ENSG00000216099.1	MIR889	chr14	-0.394054	-3.50392	-1.43785	0.17105	0.239144
ENSG00000207646.1	MIR655	chr14	-0.394054	-3.50392	-1.43785	0.17105	0.239144
ENSG00000265250.1	AL132709.3	chr14	-0.394054	-3.50392	-1.43785	0.17105	0.239144
ENSG00000207558.1	MIR487A	chr14	-0.394054	-3.50392	-1.43785	0.17105	0.239144
ENSG00000207742.2	MIR382	chr14	-0.394054	-3.50392	-1.43785	0.17105	0.239144
ENSG00000207993.2	MIR134	chr14	-0.394054	-3.50392	-1.43785	0.17105	0.239144
ENSG00000208027.2	MIR485	chr14	-0.394054	-3.50392	-1.43785	0.17105	0.239144
ENSG00000208004.2	MIR323B	chr14	-0.394054	-3.50392	-1.43785	0.17105	0.239144
ENSG00000207978.1	MIR154	chr14	-0.394054	-3.50392	-1.43785	0.17105	0.239144
ENSG00000207961.1	MIR496	chr14	-0.394054	-3.50392	-1.43785	0.17105	0.239144
ENSG00000216179.1	MIR541	chr14	-0.394054	-3.50392	-1.43785	0.17105	0.239144
ENSG00000199012.2	MIR412	chr14	-0.394054	-3.50392	-1.43785	0.17105	0.239144
ENSG00000199025.3	MIR369	chr14	-0.394054	-3.50392	-1.43785	0.17105	0.239144
ENSG00000199092.2	MIR410	chr14	-0.394054	-3.50392	-1.43785	0.17105	0.239144
ENSG00000265677.1	AL137229.1	chr14	-0.394054	-3.50392	-1.43785	0.17105	0.239144
ENSG00000266015.1	MIR4309	chr14	-0.394054	-3.50392	-1.43785	0.17105	0.239144
ENSG00000239117.1	AL161669.1	chr14	-0.394054	-3.50392	-1.43785	0.17105	0.239144
ENSG00000264904.1	AL139300.1	chr14	-0.394054	-3.50392	-1.43785	0.17105	0.239144
ENSG00000264439.1	AL136001.1	chr14	-0.394054	-3.50392	-1.43785	0.17105	0.239144
ENSG00000265291.1	MIR4710	chr14	-0.394054	-3.50392	-1.43785	0.17105	0.239144
ENSG00000263413.1	AL928742.1	chr14	-0.394054	-3.50392	-1.43785	0.17105	0.239144
ENSG00000266597.1	AL928742.2	chr14	-0.394054	-3.50392	-1.43785	0.17105	0.239144
ENSG00000264024.1	AL901608.1	chr14	-0.394054	-3.50392	-1.43785	0.17105	0.239144
ENSG00000265612.1	hsa-mir-4539	chr14	-0.394054	-3.50392	-1.43785	0.17105	0.239144
[truncated: 1,369 more rows]
